# Supplementary material for: Cabraleahy­droxy­lactone from the leaves of Aglaia exima
Source: Acta Crystallogr Sect E Struct Rep Online. 2010 Sep 11;66(Pt 10):o2541. doi: 10.1107/S1600536810035208 (PMC2983197; doi:10.1107/S1600536810035208)
Supplement: Supplementary file 2 [file e-66-o2541-Isup2.hkl]

# 
# h,k,l, Fc-squared, Fo-squared, sigma(Fo-squared) and status flag 
# 
data_I
_shelx_title '  P212121 3490 Friedel pairs merged' 
_shelx_refln_list_code          4 
_shelx_F_calc_maximum      276.53 
_exptl_crystal_F_000      1840.00 
_reflns_d_resolution_high  0.8409 
 
loop_ 
 _symmetry_equiv_pos_as_xyz 
 'x, y, z' 
 '-x+1/2, -y, z+1/2' 
 'x+1/2, -y+1/2, -z' 
 '-x, y+1/2, -z+1/2' 
 
_cell_length_a     7.2077 
_cell_length_b    20.8363 
_cell_length_c    30.4644 
_cell_angle_alpha  90.000 
_cell_angle_beta   90.000 
_cell_angle_gamma  90.000 
 
_shelx_F_squared_multiplier     1.000 
 
loop_ 
 _refln_index_h 
 _refln_index_k 
 _refln_index_l 
 _refln_F_squared_calc 
 _refln_F_squared_meas 
 _refln_F_squared_sigma 
 _refln_observed_status 
   2   0   0     9445.49    10418.83    433.32 o 
   4   0   0     2919.65     3275.64    148.68 o 
   6   0   0     1327.30     1406.77     85.21 o 
   8   0   0      154.34      102.12     60.82 o 
   1   1   0     7206.76     8739.00    698.05 o 
   2   1   0      320.29      275.25     19.87 o 
   3   1   0     1804.15     1707.20     58.14 o 
   4   1   0     8926.46     8910.29    265.73 o 
   5   1   0      350.88      361.92     30.74 o 
   6   1   0      679.36     1179.42     94.44 o 
   7   1   0       74.83       80.90     27.74 o 
   8   1   0      133.99       85.49     40.84 o 
   0   2   0      953.86      860.89     84.49 o 
   1   2   0    11870.46    11419.62    405.15 o 
   2   2   0     5178.41     5493.96    180.86 o 
   3   2   0     1392.70     1301.05     51.99 o 
   4   2   0       83.70       81.64     21.90 o 
   5   2   0       70.58       93.44     19.78 o 
   6   2   0     3640.71     4031.28    183.32 o 
   7   2   0       29.65        3.01     26.90 o 
   8   2   0      146.27      166.41     36.86 o 
   1   3   0        3.41      -13.84      9.23 o 
   2   3   0      298.94      310.18     18.40 o 
   3   3   0      191.97      254.30     29.02 o 
   4   3   0       58.23       28.08     11.75 o 
   5   3   0      218.38      226.05     25.15 o 
   6   3   0     1932.55     1779.10    100.40 o 
   7   3   0      984.32      984.59     72.25 o 
   8   3   0      118.54       52.04     38.98 o 
   0   4   0       82.02       78.17     14.34 o 
   1   4   0     3206.52     3116.64    118.44 o 
   2   4   0      285.29      293.62     17.63 o 
   3   4   0      328.90      324.41     20.92 o 
   4   4   0       10.12        1.95     16.54 o 
   5   4   0       81.35      115.04     26.58 o 
   6   4   0      375.57      380.52     87.13 o 
   7   4   0       25.67       79.08     38.38 o 
   8   4   0       95.71       55.29     39.74 o 
   1   5   0      385.83      381.22     25.80 o 
   2   5   0     7014.54     6937.30    224.33 o 
   3   5   0    12155.77    12396.66    365.42 o 
   4   5   0        8.87       52.87     20.47 o 
   5   5   0      123.33      103.90     26.84 o 
   6   5   0      659.97      731.08     47.31 o 
   7   5   0      236.40      228.21     40.94 o 
   8   5   0       28.32       -2.78     47.84 o 
   0   6   0     7584.31     7565.32    344.55 o 
   1   6   0    11083.11    10729.44    313.01 o 
   2   6   0     5701.73     6020.34    195.63 o 
   3   6   0     2734.88     3039.98     96.03 o 
   4   6   0     2245.65     2178.53     74.26 o 
   5   6   0        0.03       18.84     21.27 o 
   6   6   0      278.37      345.28     35.58 o 
   7   6   0      750.52      759.22     58.79 o 
   8   6   0      263.97      271.24     56.17 o 
   1   7   0     1529.46     1390.57     47.14 o 
   2   7   0        0.67      -21.80     21.88 o 
   3   7   0     1247.10     1226.37     51.60 o 
   4   7   0        9.81       48.91     17.67 o 
   5   7   0       12.14       -2.28     25.21 o 
   6   7   0        0.49       -7.96     31.28 o 
   7   7   0       77.78       56.67     36.96 o 
   8   7   0      451.63      578.86     69.23 o 
   0   8   0    17375.10    17229.16    712.80 o 
   1   8   0     4066.18     3781.99    114.45 o 
   2   8   0      164.02      182.45     25.20 o 
   3   8   0     1003.58      990.35     43.72 o 
   4   8   0      723.42      728.74     34.24 o 
   5   8   0      830.06      950.59     50.34 o 
   6   8   0       19.85        5.70     32.84 o 
   7   8   0       94.77       96.30     39.70 o 
   8   8   0      396.65      505.68     76.59 o 
   1   9   0     1216.43     1251.02     44.61 o 
   2   9   0       16.91       -6.83     21.64 o 
   3   9   0      621.45      519.60     28.67 o 
   4   9   0        2.14      -28.44     18.96 o 
   5   9   0     1665.96     1702.07     86.79 o 
   6   9   0      915.70      766.17     56.34 o 
   7   9   0       39.77       59.80     55.98 o 
   0  10   0     1387.74     1544.52     75.85 o 
   1  10   0      415.32      415.94     25.34 o 
   2  10   0     2380.44     2214.63     91.55 o 
   3  10   0       76.56       43.20     27.95 o 
   4  10   0      856.85      809.07     52.77 o 
   5  10   0      900.09      872.28     74.18 o 
   6  10   0      125.37      138.75     48.52 o 
   7  10   0      747.20      727.53     60.12 o 
   1  11   0     2357.14     2311.91     75.51 o 
   2  11   0        3.27       37.88     23.91 o 
   3  11   0      736.05      756.57     48.25 o 
   4  11   0       62.46       59.22     31.75 o 
   5  11   0      667.23      590.77     64.82 o 
   6  11   0      471.86      462.68     49.01 o 
   7  11   0        6.34       -1.22     36.53 o 
   0  12   0      148.19      147.84     24.77 o 
   1  12   0      149.76      186.29     18.10 o 
   2  12   0      181.33      172.15     28.98 o 
   3  12   0       11.42       32.86     28.35 o 
   4  12   0       99.50      106.10     36.73 o 
   5  12   0        0.43       57.02     33.40 o 
   6  12   0      197.20      163.42     40.73 o 
   7  12   0      454.22      397.28     53.35 o 
   1  13   0      293.53      313.56     26.29 o 
   2  13   0      826.35      832.42     50.62 o 
   3  13   0      386.46      426.47     40.08 o 
   4  13   0      519.06      449.61     44.40 o 
   5  13   0     2286.67     2393.30    139.17 o 
   6  13   0       27.54       17.55     37.92 o 
   7  13   0       18.38       25.40     40.89 o 
   0  14   0      121.43      130.95     28.72 o 
   1  14   0        3.22        2.58     17.29 o 
   2  14   0      792.02      797.55     50.68 o 
   3  14   0      244.30      264.35     37.85 o 
   4  14   0        4.93       43.79     32.62 o 
   5  14   0       18.61       34.27     44.38 o 
   6  14   0       64.42       72.10     43.64 o 
   7  14   0      292.11      302.87     51.05 o 
   1  15   0     1060.07     1063.78     44.85 o 
   2  15   0     1054.85     1083.56     61.17 o 
   3  15   0      543.93      507.88     45.54 o 
   4  15   0     1445.95     1543.96     82.73 o 
   5  15   0        0.00       26.01     35.73 o 
   6  15   0       83.88       48.50     40.17 o 
   0  16   0      826.23      901.98     59.03 o 
   1  16   0      514.53      536.37     37.17 o 
   2  16   0        1.05       -1.19     30.18 o 
   3  16   0        3.47        3.62     55.19 o 
   4  16   0     2032.87     2063.30     99.29 o 
   5  16   0       28.41        4.23     36.04 o 
   6  16   0       32.13       -1.80     40.54 o 
   1  17   0      348.74      343.36     38.49 o 
   2  17   0     1050.47      972.47     60.72 o 
   3  17   0      370.89      432.45     44.14 o 
   4  17   0       43.47       89.62     35.59 o 
   5  17   0       71.50       80.15     40.49 o 
   6  17   0      141.10      185.73     46.47 o 
   0  18   0       20.18      102.58     68.64 o 
   1  18   0      322.57      311.61     38.21 o 
   2  18   0      161.50      119.00     33.17 o 
   3  18   0      297.57      305.08     41.48 o 
   4  18   0      863.27      816.22     61.53 o 
   5  18   0      621.27      677.10     59.46 o 
   1  19   0     1012.06      930.83     57.81 o 
   2  19   0      108.48       97.77     34.99 o 
   3  19   0      304.99      320.75     44.35 o 
   4  19   0      147.60      211.45     42.49 o 
   5  19   0       67.87       32.49     57.61 o 
   0  20   0     1459.99     1470.84    158.20 o 
   1  20   0       63.58       56.92     44.68 o 
   2  20   0      614.81      633.69     56.31 o 
   3  20   0        0.03      -14.83     35.20 o 
   4  20   0      333.51      379.62     48.25 o 
   5  20   0       16.44       73.22     42.03 o 
   1  21   0       13.08        3.77     39.12 o 
   2  21   0       45.16      133.38     37.47 o 
   3  21   0      746.64      920.77     72.18 o 
   4  21   0      363.07      346.89     72.82 o 
   0  22   0     1115.86     1113.00    138.04 o 
   1  22   0     1445.24     1595.99    135.86 o 
   2  22   0      409.19      441.34     57.90 o 
   3  22   0      195.59      207.70     43.46 o 
   1  23   0     1462.79     1630.08    126.08 o 
   2  23   0      690.91      735.29     69.61 o 
   3  23   0      169.81      273.51     85.58 o 
   0  24   0     2400.77     2832.87    250.62 o 
   1  24   0      189.92      285.48     60.36 o 
   2  24   0       92.48       93.82     55.99 o 
   1   0   1     3722.82     3421.88    143.54 o 
   2   0   1     3653.71     3644.11    110.76 o 
   3   0   1       47.91       42.43     15.36 o 
   4   0   1     2729.87     3069.81    128.12 o 
   5   0   1      203.54      231.46     31.69 o 
   6   0   1      129.51     1052.68     71.06 o 
   7   0   1      690.23      723.26     44.07 o 
   8   0   1       48.60       71.10     35.05 o 
   0   1   1       50.55       -2.64      1.76 o 
   1   1   1    10124.25    12510.84   1053.02 o 
   2   1   1     5106.08     5357.80    129.49 o 
   3   1   1      465.70      516.79     17.99 o 
   4   1   1     4652.33     4456.81     97.47 o 
   5   1   1      174.34      177.16     17.28 o 
   6   1   1     1975.93     2322.05    108.82 o 
   7   1   1      297.09      454.33     40.53 o 
   8   1   1      176.50      141.32     35.09 o 
   0   2   1      742.19      640.75     23.06 o 
   1   2   1    10649.78    11034.50    626.04 o 
   2   2   1      460.38      442.70     19.17 o 
   3   2   1     1254.61     1169.96     32.69 o 
   4   2   1      761.83      841.50     30.11 o 
   5   2   1      120.24      124.77     18.65 o 
   6   2   1     1855.49     2445.33    150.06 o 
   7   2   1     2117.21     1899.46     58.17 o 
   8   2   1      302.65      205.61     35.93 o 
   0   3   1      431.22      396.50     17.82 o 
   1   3   1     1726.21     1643.04     61.38 o 
   2   3   1     7064.49     6883.70    144.29 o 
   3   3   1    10425.25    10265.75    224.52 o 
   4   3   1     2032.26     2077.06     55.80 o 
   5   3   1      395.83      442.55     22.99 o 
   6   3   1      666.33     1132.80    141.17 o 
   7   3   1      218.42      284.73     34.82 o 
   8   3   1       59.82       56.48     27.43 o 
   0   4   1    20022.93    18383.31    580.17 o 
   1   4   1     8469.02     8266.51    197.31 o 
   2   4   1     4829.06     4634.41     98.84 o 
   3   4   1     4041.37     4134.80     89.76 o 
   4   4   1     1351.69     1338.15     38.45 o 
   5   4   1      330.65      360.74     21.53 o 
   6   4   1      139.81      251.51     28.22 o 
   7   4   1     1225.61     1375.43     48.36 o 
   8   4   1      179.79      151.67     31.92 o 
   0   5   1    21492.85    21152.34    666.33 o 
   1   5   1      921.13      893.12     25.94 o 
   2   5   1      832.17      793.92     23.15 o 
   3   5   1     3671.64     3672.44     80.66 o 
   4   5   1      147.93      147.33     13.88 o 
   5   5   1      309.11      340.03     21.11 o 
   6   5   1      244.10      256.92     34.55 o 
   7   5   1      994.60     1017.24     43.32 o 
   8   5   1       17.59       31.85     29.25 o 
   0   6   1     1264.98     1255.59     49.29 o 
   1   6   1     1469.06     1450.89     36.01 o 
   2   6   1    10909.66    10471.42    236.89 o 
   3   6   1     1870.92     1864.03     44.30 o 
   4   6   1     1146.76     1190.61     35.41 o 
   5   6   1      267.16      297.71     20.39 o 
   6   6   1     1572.63     1573.81     50.57 o 
   7   6   1       60.38       46.46     25.80 o 
   8   6   1      205.59      196.17     34.44 o 
   0   7   1     6340.66     6441.33    190.82 o 
   1   7   1     1594.85     1524.11     37.71 o 
   2   7   1     1724.01     1780.54     48.96 o 
   3   7   1     4550.92     4557.74    102.97 o 
   4   7   1      393.60      431.75     22.89 o 
   5   7   1      365.88      390.63     24.25 o 
   6   7   1       10.98       52.52     22.88 o 
   7   7   1      133.07       82.00     27.29 o 
   8   7   1       14.25      -12.60     30.16 o 
   0   8   1      563.27      611.81     26.25 o 
   1   8   1     3757.43     3794.33     81.56 o 
   2   8   1     2403.01     2312.81     61.48 o 
   3   8   1     1752.03     1775.48     47.66 o 
   4   8   1      978.87      947.41     30.29 o 
   5   8   1     1307.41     1235.90     44.49 o 
   6   8   1       65.44       98.38     24.32 o 
   7   8   1      262.44      285.50     31.14 o 
   8   8   1      175.71      178.93     38.13 o 
   0   9   1        0.56        3.11     13.49 o 
   1   9   1      269.90      252.50     11.95 o 
   2   9   1     2981.40     2875.88     74.91 o 
   3   9   1      999.64     1020.08     34.85 o 
   4   9   1      107.93      100.20     15.51 o 
   5   9   1      780.65      710.82     36.90 o 
   6   9   1     1579.32     1400.28     55.32 o 
   7   9   1      602.33      610.64     39.98 o 
   0  10   1      247.58      233.04     18.54 o 
   1  10   1     4286.80     4284.11     92.33 o 
   2  10   1        9.05      -14.43     15.25 o 
   3  10   1      136.51      148.20     19.50 o 
   4  10   1      686.05      696.74     34.74 o 
   5  10   1      549.86      578.23     34.78 o 
   6  10   1      122.61       96.72     25.21 o 
   7  10   1      903.25      850.20     46.11 o 
   0  11   1       21.91        7.13     14.70 o 
   1  11   1      497.69      507.71     17.96 o 
   2  11   1     1006.59      912.05     35.48 o 
   3  11   1      104.40       92.91     19.89 o 
   4  11   1       24.45       15.19     21.70 o 
   5  11   1     1241.34     1070.58     46.75 o 
   6  11   1      487.97      431.06     34.07 o 
   7  11   1      139.65       91.73     29.45 o 
   0  12   1      419.39      527.79     26.94 o 
   1  12   1     1511.23     1494.47     38.35 o 
   2  12   1     1051.18     1129.34     41.95 o 
   3  12   1      329.07      302.55     25.35 o 
   4  12   1     1195.23     1197.75     48.12 o 
   5  12   1      123.84      163.71     26.39 o 
   6  12   1      123.09       83.28     28.14 o 
   7  12   1       62.94        9.96     30.30 o 
   0  13   1      815.22      927.56     39.29 o 
   1  13   1     1841.99     1852.10     45.78 o 
   2  13   1      953.87      995.62     35.85 o 
   3  13   1      612.08      597.55     35.10 o 
   4  13   1      608.26      581.97     36.75 o 
   5  13   1      391.77      348.33     31.27 o 
   6  13   1      289.89      317.36     32.68 o 
   7  13   1        5.77      -44.29     29.52 o 
   0  14   1     2060.58     2099.18     72.74 o 
   1  14   1       55.42       54.00     13.06 o 
   2  14   1      606.11      615.83     32.12 o 
   3  14   1      102.90       85.79     31.85 o 
   4  14   1     1230.30     1107.60     46.95 o 
   5  14   1      547.30      480.11     34.39 o 
   6  14   1      124.85      165.96     30.52 o 
   7  14   1        8.44      -10.26     31.84 o 
   0  15   1       78.58      101.53     20.83 o 
   1  15   1      826.45      888.93     30.24 o 
   2  15   1      569.53      578.17     32.13 o 
   3  15   1       58.90       70.59     23.17 o 
   4  15   1      771.50      779.82     39.91 o 
   5  15   1      535.71      529.06     37.03 o 
   6  15   1      245.26      251.60     32.41 o 
   0  16   1       91.91      138.22     32.71 o 
   1  16   1      516.04      545.35     26.38 o 
   2  16   1      804.52      758.52     36.78 o 
   3  16   1     1346.65     1295.28     51.27 o 
   4  16   1      362.16      353.90     31.17 o 
   5  16   1      752.86      762.01     43.00 o 
   6  16   1       19.19       19.74     28.59 o 
   0  17   1      978.25     1040.88     46.33 o 
   1  17   1      963.07      969.48     43.06 o 
   2  17   1      587.08      561.60     33.35 o 
   3  17   1      501.75      594.19     35.45 o 
   4  17   1      145.11      146.78     26.94 o 
   5  17   1      201.84      220.16     31.52 o 
   6  17   1      232.77      216.11     33.11 o 
   0  18   1        2.56       -8.93     29.06 o 
   1  18   1      536.44      576.56     32.63 o 
   2  18   1     1836.77     1853.69     63.39 o 
   3  18   1       35.89      -12.36     23.18 o 
   4  18   1      132.22      192.74     28.58 o 
   5  18   1      613.99      667.75     42.48 o 
   0  19   1       57.16       89.41     44.38 o 
   1  19   1      879.53      931.10     41.35 o 
   2  19   1      980.24      966.36     43.88 o 
   3  19   1      152.69      187.77     28.20 o 
   4  19   1       86.80       76.03     27.21 o 
   5  19   1      128.96      107.75     30.05 o 
   0  20   1      209.68      225.22     56.03 o 
   1  20   1      380.26      412.24     36.42 o 
   2  20   1      351.30      363.03     30.78 o 
   3  20   1      243.06      296.89     39.31 o 
   4  20   1       73.69       97.88     27.90 o 
   5  20   1       13.30        5.48     28.25 o 
   0  21   1      127.45       57.24     47.69 o 
   1  21   1      115.20      176.84     31.88 o 
   2  21   1       82.18       61.85     25.55 o 
   3  21   1      143.19      203.22     30.00 o 
   4  21   1      503.57      484.28     37.52 o 
   0  22   1      144.18       89.34     83.77 o 
   1  22   1      194.82      205.43     39.71 o 
   2  22   1      116.80       69.59     30.28 o 
   3  22   1      127.18      161.49     29.96 o 
   0  23   1      102.91      133.85     60.71 o 
   1  23   1      405.83      388.05     47.27 o 
   2  23   1       11.07      -13.29     30.40 o 
   3  23   1      246.94      309.21     45.16 o 
   0  24   1       76.06       56.34     52.28 o 
   1  24   1       27.06       53.66     37.41 o 
   2  24   1       99.20      122.34     41.26 o 
   1   0   2     3523.07     3771.91    197.65 o 
   2   0   2     4544.65     4878.03    239.83 o 
   3   0   2    15750.59    15458.13    498.05 o 
   4   0   2     3539.58     3209.55    102.66 o 
   5   0   2      559.43      700.51     39.79 o 
   6   0   2      579.94      606.50     42.51 o 
   7   0   2      252.73      360.95     35.03 o 
   8   0   2       92.75       92.89     39.92 o 
   0   1   2      125.73       59.53      7.45 o 
   1   1   2    74246.36    70760.17   2194.78 o 
   2   1   2      585.16      544.09     20.07 o 
   3   1   2     4922.44     4892.32    114.42 o 
   4   1   2     1329.79     1293.05     50.14 o 
   5   1   2      608.33      658.34     26.32 o 
   6   1   2      100.95      398.82     24.53 o 
   7   1   2      481.30      454.74     32.44 o 
   8   1   2      159.65      212.43     34.48 o 
   0   2   2    10730.46    10074.32    357.05 o 
   1   2   2     8981.23     8987.67    291.93 o 
   2   2   2     8724.13     8648.59    187.50 o 
   3   2   2     1649.33     1508.88     46.70 o 
   4   2   2     1946.03     1848.96     53.52 o 
   5   2   2      614.32      616.83     26.71 o 
   6   2   2      731.40      749.88     33.00 o 
   7   2   2      434.42      461.37     25.96 o 
   8   2   2      174.09      175.15     32.92 o 
   0   3   2     4817.14     4496.21    161.92 o 
   1   3   2     5957.53     5818.94    195.33 o 
   2   3   2     2009.57     2032.85     48.53 o 
   3   3   2      605.20      713.82     23.34 o 
   4   3   2      601.52      582.89     27.16 o 
   5   3   2      812.81      905.70     31.42 o 
   6   3   2      186.51      395.32     24.29 o 
   7   3   2      106.86      141.37     22.60 o 
   8   3   2      143.19      152.85     34.98 o 
   0   4   2     6162.34     5623.60    180.32 o 
   1   4   2     2576.09     2468.82     58.71 o 
   2   4   2     5756.41     5605.89    124.14 o 
   3   4   2     3244.45     3383.79     78.03 o 
   4   4   2     1184.86     1186.50     35.22 o 
   5   4   2      707.90      717.37     26.35 o 
   6   4   2      639.86      607.60     26.57 o 
   7   4   2      145.58      137.80     23.47 o 
   8   4   2      180.09      233.90     37.43 o 
   0   5   2    11581.27    10841.97    344.25 o 
   1   5   2      604.70      560.00     17.30 o 
   2   5   2     1811.63     1794.54     43.72 o 
   3   5   2     4032.89     4098.85     88.61 o 
   4   5   2      124.80      163.82     13.83 o 
   5   5   2      807.12      834.28     28.59 o 
   6   5   2      112.00      174.00     26.86 o 
   7   5   2      447.72      425.97     33.26 o 
   8   5   2       60.34       75.03     34.36 o 
   0   6   2     9417.04     9411.73    303.44 o 
   1   6   2    13125.07    12470.42    270.62 o 
   2   6   2      317.78      367.44     16.00 o 
   3   6   2     5050.27     5168.82    116.49 o 
   4   6   2      762.78      831.66     26.71 o 
   5   6   2       24.42       70.16     16.43 o 
   6   6   2       96.30      101.70     20.50 o 
   7   6   2      261.24      149.07     35.63 o 
   8   6   2      121.44      144.36     32.61 o 
   0   7   2     3522.47     3649.20    110.94 o 
   1   7   2      225.64      272.88     12.86 o 
   2   7   2     1765.50     1861.69     48.18 o 
   3   7   2     6697.90     6751.01    149.66 o 
   4   7   2      369.41      366.09     17.44 o 
   5   7   2      135.03      151.06     20.16 o 
   6   7   2      410.15      349.47     29.01 o 
   7   7   2      812.86      834.98     47.57 o 
   8   7   2        3.50       -5.84     29.45 o 
   0   8   2     5779.84     5595.89    166.58 o 
   1   8   2      517.88      581.81     18.81 o 
   2   8   2       61.86       43.38     10.29 o 
   3   8   2     1877.76     1816.34     46.15 o 
   4   8   2     3740.58     3565.23     84.49 o 
   5   8   2      762.56      796.00     34.83 o 
   6   8   2       12.97       36.67     22.72 o 
   7   8   2     1190.45     1146.39     55.94 o 
   8   8   2      497.13      538.82     43.11 o 
   0   9   2      595.18      591.07     26.59 o 
   1   9   2     4740.61     4794.44    107.34 o 
   2   9   2      272.68      296.55     15.21 o 
   3   9   2      291.07      253.72     17.96 o 
   4   9   2      173.31      189.13     17.11 o 
   5   9   2     1978.19     1786.27     62.59 o 
   6   9   2      429.50      357.29     36.14 o 
   7   9   2      387.13      370.06     32.70 o 
   0  10   2     1029.01     1059.55     40.73 o 
   1  10   2      218.88      253.87     14.04 o 
   2  10   2     1376.89     1343.99     38.45 o 
   3  10   2      204.05      166.22     16.04 o 
   4  10   2      798.21      708.06     34.85 o 
   5  10   2      513.75      526.12     33.71 o 
   6  10   2      108.87       94.34     25.26 o 
   7  10   2       47.67       31.86     29.94 o 
   0  11   2     4582.71     4719.08    143.03 o 
   1  11   2      627.53      714.08     24.06 o 
   2  11   2      918.74      889.10     29.12 o 
   3  11   2      153.53      174.61     16.52 o 
   4  11   2      802.22      784.61     37.62 o 
   5  11   2       53.44       35.79     24.43 o 
   6  11   2      744.01      658.69     38.58 o 
   7  11   2      421.22      398.60     43.18 o 
   0  12   2     2718.70     2751.83     88.57 o 
   1  12   2      501.11      546.23     20.92 o 
   2  12   2     2145.20     2094.94     55.74 o 
   3  12   2     1214.94     1175.99     44.79 o 
   4  12   2      873.47      845.77     39.70 o 
   5  12   2       82.07       84.50     25.00 o 
   6  12   2       46.64       18.32     25.87 o 
   7  12   2        7.97      -22.72     29.17 o 
   0  13   2        9.85       -8.98     16.56 o 
   1  13   2      379.34      396.25     18.80 o 
   2  13   2     1161.46     1146.14     36.14 o 
   3  13   2      367.57      360.36     27.09 o 
   4  13   2      206.92      178.90     26.94 o 
   5  13   2      874.61      886.73     42.95 o 
   6  13   2      353.47      339.69     33.27 o 
   7  13   2       46.81       30.46     32.67 o 
   0  14   2       48.00       31.53     18.75 o 
   1  14   2      720.05      772.25     27.20 o 
   2  14   2     1024.99      969.91     39.82 o 
   3  14   2      545.00      566.69     33.01 o 
   4  14   2      618.79      661.28     36.96 o 
   5  14   2      198.08      176.87     28.00 o 
   6  14   2      261.61      300.62     33.88 o 
   7  14   2      268.04      268.10     47.99 o 
   0  15   2      326.22      347.22     26.12 o 
   1  15   2      650.51      643.80     25.33 o 
   2  15   2     3172.35     3172.84     92.55 o 
   3  15   2      625.07      651.21     35.62 o 
   4  15   2      119.53       92.01     24.69 o 
   5  15   2     1149.45     1025.69     48.35 o 
   6  15   2       37.34       68.53     28.21 o 
   0  16   2      340.21      359.29     27.80 o 
   1  16   2      343.15      315.99     23.89 o 
   2  16   2      464.53      457.20     30.67 o 
   3  16   2      380.16      378.98     31.06 o 
   4  16   2      314.65      307.38     31.04 o 
   5  16   2       98.25      111.96     28.20 o 
   6  16   2      130.30      175.51     31.57 o 
   0  17   2       33.72       21.16     21.58 o 
   1  17   2      129.75      145.56     23.59 o 
   2  17   2       25.42      -14.83     21.20 o 
   3  17   2      162.22      149.72     25.53 o 
   4  17   2      984.81      906.25     44.66 o 
   5  17   2       98.66       91.76     27.78 o 
   6  17   2       17.38       -2.08     28.67 o 
   0  18   2     4230.52     4279.09    172.19 o 
   1  18   2      441.38      432.44     29.17 o 
   2  18   2      246.71      325.06     28.34 o 
   3  18   2      361.16      409.54     32.15 o 
   4  18   2      613.05      556.66     37.31 o 
   5  18   2       63.56       40.65     27.89 o 
   0  19   2       16.94       29.84     40.14 o 
   1  19   2      183.42      122.92     23.98 o 
   2  19   2      636.50      700.21     37.80 o 
   3  19   2      101.27       90.31     25.81 o 
   4  19   2       92.81      123.48     27.41 o 
   5  19   2      257.78      266.47     33.73 o 
   0  20   2      579.61      646.11    110.43 o 
   1  20   2      208.41      283.81     33.04 o 
   2  20   2      463.03      427.79     32.74 o 
   3  20   2       23.78      -21.12     40.47 o 
   4  20   2       15.02       47.89     27.13 o 
   5  20   2      117.82      133.38     31.38 o 
   0  21   2      395.13      350.72     64.13 o 
   1  21   2      882.98      888.31     49.85 o 
   2  21   2      124.10      158.87     27.58 o 
   3  21   2      159.53      148.78     28.34 o 
   4  21   2       11.63      -40.49     26.99 o 
   0  22   2       86.32      118.73     49.91 o 
   1  22   2      203.62      210.14     41.15 o 
   2  22   2       34.60       71.09     31.65 o 
   3  22   2      178.32      215.30     30.52 o 
   0  23   2      587.73      668.72     79.19 o 
   1  23   2      135.17      101.27     39.36 o 
   2  23   2       75.56       87.45     36.16 o 
   3  23   2      208.74      230.61     35.28 o 
   0  24   2       33.27      -47.19     47.18 o 
   1  24   2      452.81      540.06     52.45 o 
   2  24   2      190.77      131.81     40.43 o 
   1   0   3    10065.18     9562.19    279.52 o 
   2   0   3    12595.87    13393.77    390.77 o 
   3   0   3     1574.48     1547.42     54.14 o 
   4   0   3      568.20      581.40     33.60 o 
   5   0   3       87.39       46.20     19.08 o 
   6   0   3     3336.09     3545.64    146.67 o 
   7   0   3      828.76      904.85     73.92 o 
   8   0   3       12.22       41.04     54.59 o 
   0   1   3      587.16      561.37     21.44 o 
   1   1   3    10284.69    10896.03    448.71 o 
   2   1   3     5034.34     5076.13    111.88 o 
   3   1   3     4278.02     4299.70    101.35 o 
   4   1   3      923.77      929.74     30.85 o 
   5   1   3     2080.53     2063.84     57.50 o 
   6   1   3     1338.50     2202.80    274.65 o 
   7   1   3      902.94      926.30     39.19 o 
   8   1   3      170.72      218.53     29.94 o 
   0   2   3     2929.94     2700.82     88.73 o 
   1   2   3    12308.75    12092.52    368.98 o 
   2   2   3     8333.86     8321.57    173.02 o 
   3   2   3     4809.79     4979.40    111.70 o 
   4   2   3      421.95      480.89     20.74 o 
   5   2   3      242.00      281.72     29.99 o 
   6   2   3      811.25      851.41     96.88 o 
   7   2   3      149.55      139.64     46.53 o 
   8   2   3      454.18      449.92     43.23 o 
   0   3   3    23915.63    22304.95    788.44 o 
   1   3   3    11428.87    10590.06    252.64 o 
   2   3   3     7283.89     6923.15    144.65 o 
   3   3   3      663.94      787.06     24.52 o 
   4   3   3      979.51      972.61     29.98 o 
   5   3   3      272.68      296.18     18.30 o 
   6   3   3      166.33      375.91     57.41 o 
   7   3   3      930.12     1020.03     42.87 o 
   8   3   3      176.65      148.07     37.45 o 
   0   4   3      563.10      507.83     23.02 o 
   1   4   3     1601.80     1514.41     36.43 o 
   2   4   3     3897.51     3895.25     83.51 o 
   3   4   3      224.11      193.42     12.94 o 
   4   4   3      496.24      509.35     20.08 o 
   5   4   3      108.68      166.99     17.71 o 
   6   4   3     2112.23     2018.33     53.47 o 
   7   4   3      727.02      655.61     35.25 o 
   8   4   3       52.30        3.63     32.18 o 
   0   5   3      717.74      711.82     37.67 o 
   1   5   3     4997.87     4869.46    107.59 o 
   2   5   3     2420.91     2338.85     54.78 o 
   3   5   3     5050.25     5123.02    110.06 o 
   4   5   3      836.14      937.42     28.67 o 
   5   5   3      334.37      345.56     22.77 o 
   6   5   3      751.09      809.05     49.36 o 
   7   5   3      210.91      220.77     33.76 o 
   8   5   3       16.47      -36.54     41.70 o 
   0   6   3     2242.03     2199.57     77.21 o 
   1   6   3     4132.16     3921.52     87.98 o 
   2   6   3     3312.71     3249.35     73.65 o 
   3   6   3     1093.39     1019.55     29.61 o 
   4   6   3      288.28      316.96     17.51 o 
   5   6   3     1320.61     1279.58     39.61 o 
   6   6   3      185.70      187.81     26.71 o 
   7   6   3       19.63      -20.50     24.49 o 
   8   6   3       22.61        5.76     36.74 o 
   0   7   3      148.92      136.72     14.41 o 
   1   7   3     2111.51     2066.77     49.56 o 
   2   7   3     4004.20     3784.75     90.47 o 
   3   7   3       26.55       10.47     12.78 o 
   4   7   3      309.02      327.92     19.08 o 
   5   7   3      775.31      797.27     34.33 o 
   6   7   3      159.96      183.73     23.46 o 
   7   7   3      218.54      199.51     32.24 o 
   8   7   3      290.00      229.80     42.15 o 
   0   8   3      362.91      381.85     20.70 o 
   1   8   3      269.00      272.09     12.06 o 
   2   8   3      239.73      216.18     14.46 o 
   3   8   3      218.13      222.08     13.50 o 
   4   8   3      187.31      192.35     15.47 o 
   5   8   3      117.96       71.59     16.66 o 
   6   8   3       67.79      113.23     38.05 o 
   7   8   3      675.18      625.50     42.81 o 
   8   8   3       59.32       -1.96     35.48 o 
   0   9   3     4509.82     4740.75    143.05 o 
   1   9   3     2455.31     2471.39     55.80 o 
   2   9   3       85.60      113.23     12.71 o 
   3   9   3     1769.55     1682.90     46.79 o 
   4   9   3      655.94      572.41     27.79 o 
   5   9   3      638.30      623.96     38.44 o 
   6   9   3     1171.64     1125.86     53.55 o 
   7   9   3      325.25      231.93     33.93 o 
   0  10   3     6828.74     6805.37    203.29 o 
   1  10   3      777.42      832.32     24.31 o 
   2  10   3     1042.62      993.89     31.31 o 
   3  10   3      604.48      652.95     27.62 o 
   4  10   3      247.48      240.93     21.09 o 
   5  10   3      524.36      485.47     34.57 o 
   6  10   3      254.45      206.28     34.51 o 
   7  10   3      165.27      149.23     36.82 o 
   0  11   3      329.26      328.71     21.75 o 
   1  11   3     1420.05     1444.60     38.48 o 
   2  11   3     2545.46     2473.90     63.40 o 
   3  11   3       15.81        6.36     16.06 o 
   4  11   3      224.57      183.08     24.59 o 
   5  11   3      263.35      308.18     29.25 o 
   6  11   3      555.49      587.22     36.22 o 
   7  11   3      133.36      124.56     38.57 o 
   0  12   3       32.01       28.87     16.00 o 
   1  12   3     1403.88     1457.83     39.28 o 
   2  12   3      781.23      796.29     28.61 o 
   3  12   3      534.25      567.84     31.12 o 
   4  12   3      705.04      722.11     41.12 o 
   5  12   3       98.19       46.25     24.64 o 
   6  12   3      147.81      136.75     28.02 o 
   7  12   3      122.96      138.13     34.76 o 
   0  13   3     1093.75     1109.08     44.75 o 
   1  13   3      244.18      249.33     15.67 o 
   2  13   3     1491.15     1448.99     43.35 o 
   3  13   3      660.73      729.73     35.67 o 
   4  13   3      558.60      546.79     34.29 o 
   5  13   3     1256.25     1098.82     47.90 o 
   6  13   3      454.81      411.48     34.96 o 
   7  13   3        7.74      -19.45     31.06 o 
   0  14   3      100.75      116.18     24.14 o 
   1  14   3     1164.45     1189.97     35.42 o 
   2  14   3     1109.95     1071.66     42.39 o 
   3  14   3     1899.04     1864.14     63.34 o 
   4  14   3      546.90      489.80     32.71 o 
   5  14   3      357.16      350.20     31.90 o 
   6  14   3      115.42       68.41     27.91 o 
   7  14   3      247.27      242.68     37.82 o 
   0  15   3       18.37       -1.66     19.19 o 
   1  15   3     1295.03     1302.49     41.01 o 
   2  15   3      256.34      292.95     25.88 o 
   3  15   3      650.08      703.38     46.85 o 
   4  15   3     1067.91     1073.25     46.88 o 
   5  15   3      166.29      132.09     27.94 o 
   6  15   3      190.08      187.28     32.94 o 
   0  16   3        0.67       23.03     25.20 o 
   1  16   3      245.53      240.50     22.81 o 
   2  16   3     1237.06     1176.80     47.06 o 
   3  16   3      919.24      942.13     42.82 o 
   4  16   3       59.39       49.45     24.29 o 
   5  16   3      824.78      851.24     44.97 o 
   6  16   3      267.25      244.78     37.24 o 
   0  17   3      122.06      104.80     27.72 o 
   1  17   3       59.65        9.06     21.01 o 
   2  17   3      321.08      331.47     28.47 o 
   3  17   3     1584.01     1477.80     55.42 o 
   4  17   3      762.35      729.96     40.48 o 
   5  17   3       22.64       11.02     28.63 o 
   6  17   3       81.69       56.37     33.92 o 
   0  18   3      114.77      131.15     32.50 o 
   1  18   3      584.23      610.26     33.67 o 
   2  18   3      322.84      344.37     29.06 o 
   3  18   3      408.57      375.21     31.53 o 
   4  18   3      351.34      301.61     31.51 o 
   5  18   3      519.10      592.23     44.45 o 
   0  19   3      277.72      281.98     43.97 o 
   1  19   3       16.27       20.79     21.90 o 
   2  19   3      900.16      950.62     43.43 o 
   3  19   3      263.22      268.82     30.22 o 
   4  19   3      182.95      150.71     29.17 o 
   5  19   3       53.89       46.02     29.31 o 
   0  20   3        0.09       41.20     45.72 o 
   1  20   3      266.86      294.98     32.78 o 
   2  20   3       26.10        5.26     23.37 o 
   3  20   3      125.35      114.04     27.43 o 
   4  20   3       21.74       49.29     27.98 o 
   5  20   3      281.51      305.55     35.40 o 
   0  21   3      557.89      672.20     76.88 o 
   1  21   3       82.58       96.39     32.17 o 
   2  21   3       21.41       21.90     27.56 o 
   3  21   3        4.04        0.82     25.20 o 
   4  21   3      193.53      156.88     30.90 o 
   0  22   3       11.69      -11.18     43.03 o 
   1  22   3      453.32      501.62     49.95 o 
   2  22   3      681.53      793.50     49.34 o 
   3  22   3       50.12       31.41     26.49 o 
   0  23   3       83.95       59.62     50.20 o 
   1  23   3        1.50       -0.69     35.52 o 
   2  23   3       54.77       85.70     32.34 o 
   3  23   3       67.01       45.69     31.84 o 
   0  24   3      267.57      321.35     63.89 o 
   1  24   3       61.77       48.33     38.08 o 
   2  24   3      419.14      376.76     47.93 o 
   0   0   4      609.80      794.44     60.33 o 
   1   0   4       58.09       32.95      8.88 o 
   2   0   4     3893.85     3836.30    184.75 o 
   3   0   4      339.29      309.80     21.65 o 
   4   0   4      398.57      424.97     30.00 o 
   5   0   4      269.37      247.86     32.89 o 
   6   0   4        9.19     1962.16    105.76 o 
   7   0   4     1151.32     1392.05     66.37 o 
   8   0   4      227.84      220.53     44.54 o 
   0   1   4       70.07       87.32      8.36 o 
   1   1   4    13515.10    14484.37    978.01 o 
   2   1   4     1855.37     1936.72     48.32 o 
   3   1   4     5186.27     5232.11    116.77 o 
   4   1   4     1897.22     1853.72     48.02 o 
   5   1   4      238.60      288.99     23.66 o 
   6   1   4     3483.94     3290.54     78.73 o 
   7   1   4      744.76      876.59     55.17 o 
   8   1   4      136.51       89.32     28.60 o 
   0   2   4    67873.09    60136.42   1920.99 o 
   1   2   4     9097.87     9397.62    640.80 o 
   2   2   4     5019.37     4798.10    106.57 o 
   3   2   4     1453.65     1461.81     38.77 o 
   4   2   4     2373.69     2337.07     55.26 o 
   5   2   4      584.75      680.29     26.17 o 
   6   2   4      779.94     1697.00    394.01 o 
   7   2   4      132.46      221.74     25.91 o 
   8   2   4      249.04      251.71     31.96 o 
   0   3   4    14105.55    13089.49    420.32 o 
   1   3   4    22454.14    21719.86    482.92 o 
   2   3   4      795.22      754.22     22.28 o 
   3   3   4     2185.49     2367.22     54.53 o 
   4   3   4     1943.65     1893.71     46.34 o 
   5   3   4      328.77      457.68     30.43 o 
   6   3   4      600.30     1059.04     90.42 o 
   7   3   4      369.20      356.10     27.70 o 
   8   3   4      155.52      168.54     36.89 o 
   0   4   4      831.15      770.17     56.39 o 
   1   4   4      863.59      850.06     23.85 o 
   2   4   4     8117.05     8066.19    168.88 o 
   3   4   4     1682.17     1697.94     41.46 o 
   4   4   4     2714.61     2653.04     61.95 o 
   5   4   4     1198.19     1173.47     36.09 o 
   6   4   4     1990.23     1986.66     53.27 o 
   7   4   4      303.36      300.18     36.07 o 
   8   4   4       83.74      100.16     43.90 o 
   0   5   4     3158.97     3052.89    101.51 o 
   1   5   4      651.60      626.30     19.31 o 
   2   5   4     1494.51     1480.76     35.66 o 
   3   5   4     6485.09     6458.13    137.38 o 
   4   5   4      413.88      401.99     18.41 o 
   5   5   4      331.07      346.34     27.10 o 
   6   5   4      815.38     1032.36     94.99 o 
   7   5   4        5.61      -23.86     25.53 o 
   8   5   4       62.07       70.52     40.64 o 
   0   6   4     8455.17     8344.76    267.37 o 
   1   6   4     2202.08     2092.76     47.39 o 
   2   6   4      498.69      431.52     16.09 o 
   3   6   4     6457.28     6376.93    135.84 o 
   4   6   4       13.87       22.14     12.27 o 
   5   6   4      311.67      349.65     20.22 o 
   6   6   4      424.83      479.48     28.98 o 
   7   6   4       11.45      -39.61     26.41 o 
   8   6   4       82.11       96.27     43.09 o 
   0   7   4     1792.37     1896.23     67.22 o 
   1   7   4      846.86      752.00     21.18 o 
   2   7   4     1799.42     1710.12     48.52 o 
   3   7   4     1131.70     1045.01     30.77 o 
   4   7   4      811.67      816.04     26.40 o 
   5   7   4      244.54      233.83     19.68 o 
   6   7   4      612.57      563.45     31.52 o 
   7   7   4      105.16      129.82     29.61 o 
   8   7   4      969.17     1058.82     82.17 o 
   0   8   4    17754.62    18287.90    534.45 o 
   1   8   4      135.95      108.84      9.90 o 
   2   8   4      292.71      289.02     15.81 o 
   3   8   4     1531.78     1546.54     43.28 o 
   4   8   4      325.82      316.85     24.65 o 
   5   8   4       89.36       89.28     21.63 o 
   6   8   4      573.12      436.37     31.37 o 
   7   8   4      128.56       64.55     31.68 o 
   8   8   4      234.46      145.09     41.76 o 
   0   9   4     7790.72     7730.17    253.12 o 
   1   9   4      636.23      724.38     27.43 o 
   2   9   4      870.00      818.12     27.44 o 
   3   9   4     1441.64     1355.34     40.24 o 
   4   9   4     1254.36     1206.97     41.61 o 
   5   9   4      298.57      293.22     27.71 o 
   6   9   4      168.92      115.23     25.12 o 
   7   9   4       84.38       29.62     29.81 o 
   0  10   4       55.47       34.47     17.48 o 
   1  10   4     2010.70     2199.10     51.13 o 
   2  10   4      841.25      915.01     30.09 o 
   3  10   4      809.42      771.96     28.61 o 
   4  10   4     1717.13     1623.51     55.76 o 
   5  10   4       31.75       18.98     20.90 o 
   6  10   4      195.82      228.01     28.03 o 
   7  10   4        8.84        9.52     29.52 o 
   0  11   4       10.81       18.70     17.63 o 
   1  11   4     3342.78     3510.44     77.78 o 
   2  11   4     1347.03     1526.62     43.68 o 
   3  11   4      584.76      596.32     24.48 o 
   4  11   4      405.77      413.77     29.32 o 
   5  11   4      108.11       84.37     28.17 o 
   6  11   4       70.24       39.55     24.62 o 
   7  11   4      621.48      603.87     46.20 o 
   0  12   4      589.28      600.02     33.18 o 
   1  12   4      305.53      331.35     15.76 o 
   2  12   4      948.47      897.75     30.97 o 
   3  12   4      584.99      580.95     31.04 o 
   4  12   4      193.56      232.11     27.26 o 
   5  12   4      817.06      699.84     38.44 o 
   6  12   4      158.85      104.47     29.19 o 
   7  12   4      115.71      111.37     33.21 o 
   0  13   4       27.59       48.75     20.57 o 
   1  13   4      125.64      134.25     13.27 o 
   2  13   4     2074.29     1972.10     54.78 o 
   3  13   4      389.00      386.30     27.82 o 
   4  13   4      304.55      322.90     28.60 o 
   5  13   4      593.56      560.53     35.33 o 
   6  13   4       29.17        9.63     18.38 o 
   7  13   4      273.07      287.04     37.50 o 
   0  14   4      247.82      298.81     27.68 o 
   1  14   4     1511.70     1484.23     39.62 o 
   2  14   4     1043.17     1024.94     41.43 o 
   3  14   4      815.66      799.40     38.65 o 
   4  14   4     1131.67     1068.88     46.11 o 
   5  14   4      644.06      608.66     37.51 o 
   6  14   4       56.25       37.26     31.34 o 
   7  14   4      245.69      219.04     38.09 o 
   0  15   4       13.54        7.03     23.41 o 
   1  15   4      289.31      295.53     19.25 o 
   2  15   4      492.15      442.49     29.62 o 
   3  15   4      215.98      214.85     26.37 o 
   4  15   4      204.35      228.77     27.30 o 
   5  15   4      117.45      125.93     27.75 o 
   6  15   4      158.97       92.37     33.30 o 
   0  16   4      257.29      219.19     28.75 o 
   1  16   4      434.40      444.43     26.25 o 
   2  16   4     1106.98     1113.37     45.27 o 
   3  16   4      124.11       58.97     24.15 o 
   4  16   4      447.61      413.43     31.70 o 
   5  16   4      298.67      345.55     33.17 o 
   6  16   4       33.17       12.97     31.20 o 
   0  17   4        0.11        3.06     25.43 o 
   1  17   4      781.68      780.04     36.70 o 
   2  17   4      466.87      495.58     31.78 o 
   3  17   4      127.40       94.97     24.20 o 
   4  17   4       83.55       57.75     25.42 o 
   5  17   4      206.56      221.59     31.07 o 
   6  17   4       17.01       -8.19     31.50 o 
   0  18   4      417.39      435.22     43.54 o 
   1  18   4      586.76      638.00     34.00 o 
   2  18   4      158.30      175.56     24.97 o 
   3  18   4      817.47      797.95     40.81 o 
   4  18   4       77.62       52.23     25.61 o 
   5  18   4      185.64      172.38     30.84 o 
   0  19   4       72.03      114.69     39.85 o 
   1  19   4      319.33      305.08     35.41 o 
   2  19   4      922.84      954.28     43.39 o 
   3  19   4      476.00      487.12     34.45 o 
   4  19   4       92.65      137.19     28.68 o 
   5  19   4     1078.80     1126.89     53.44 o 
   0  20   4      245.75      288.94     54.78 o 
   1  20   4      930.29      907.19     62.47 o 
   2  20   4     1021.64     1070.37     47.19 o 
   3  20   4       64.90       64.73     26.39 o 
   4  20   4       86.73       66.40     30.07 o 
   0  21   4      255.68      276.97     68.19 o 
   1  21   4      982.88     1019.59     58.48 o 
   2  21   4       72.61       53.43     27.80 o 
   3  21   4       20.88        3.81     31.53 o 
   4  21   4      156.92      157.53     30.85 o 
   0  22   4      209.40      175.56     57.51 o 
   1  22   4       61.76       40.77     48.27 o 
   2  22   4      167.44      189.90     34.37 o 
   3  22   4       51.26       39.32     26.76 o 
   0  23   4        0.06      -65.68     99.65 o 
   1  23   4      674.08      902.18     63.23 o 
   2  23   4       32.12       -0.38     29.83 o 
   3  23   4       22.73        8.63     30.48 o 
   0  24   4      132.38      166.49     57.25 o 
   1  24   4       15.04      -47.04     34.00 o 
   1   0   5     2879.73     2711.81     91.66 o 
   2   0   5      802.64      744.69     30.26 o 
   3   0   5     5745.61     5592.24    186.21 o 
   4   0   5     1290.62     1360.43     57.76 o 
   5   0   5     1486.85     1809.34     67.89 o 
   6   0   5     1068.33     1548.51     63.95 o 
   7   0   5        5.74      174.69     42.56 o 
   8   0   5       20.52      -27.64     36.88 o 
   0   1   5    10551.98    10088.59    357.10 o 
   1   1   5    12392.03    11859.12    282.93 o 
   2   1   5     4014.64     3904.93     83.57 o 
   3   1   5      151.98      139.66     14.27 o 
   4   1   5      118.27      101.90     14.80 o 
   5   1   5     1058.54     1512.67    110.75 o 
   6   1   5     1370.39     1879.64     56.75 o 
   7   1   5     1148.46     1130.95     45.11 o 
   8   1   5      290.53      289.36     37.41 o 
   0   2   5    76468.05    68638.21   2465.61 o 
   1   2   5     3176.12     3692.00    250.22 o 
   2   2   5     1024.90      894.31     29.75 o 
   3   2   5      502.27      514.31     19.68 o 
   4   2   5     3828.76     3749.74     87.35 o 
   5   2   5     5060.50     5002.96    115.47 o 
   6   2   5     1888.11     1987.24    114.32 o 
   7   2   5      430.93      567.11     35.67 o 
   8   2   5       20.87        8.42     29.91 o 
   0   3   5     7770.00     6870.59    202.04 o 
   1   3   5     1773.28     1809.19     62.18 o 
   2   3   5     3097.40     3004.60     65.91 o 
   3   3   5     7775.33     8004.07    176.29 o 
   4   3   5      550.90      512.92     22.07 o 
   5   3   5      366.37      395.62     69.86 o 
   6   3   5      107.30      205.47     29.15 o 
   7   3   5      522.96      524.82     32.67 o 
   8   3   5       32.02       -8.14     28.95 o 
   0   4   5     2621.87     2559.27     87.91 o 
   1   4   5      754.12      781.97     28.06 o 
   2   4   5     2196.37     2411.67     56.72 o 
   3   4   5     2196.98     2155.07     50.12 o 
   4   4   5      665.23      691.82     23.84 o 
   5   4   5     1318.55     1306.98     38.59 o 
   6   4   5      404.41      385.10     24.35 o 
   7   4   5      442.47      476.15     31.90 o 
   8   4   5       88.10       86.79     33.60 o 
   0   5   5       81.15       84.17     13.53 o 
   1   5   5        3.10       13.70      8.63 o 
   2   5   5     2457.69     2394.20     53.87 o 
   3   5   5     3047.97     3017.27     67.48 o 
   4   5   5      885.67      914.87     28.27 o 
   5   5   5       11.43       66.56     22.02 o 
   6   5   5      391.55      474.33     26.98 o 
   7   5   5      470.63      478.97     35.69 o 
   8   5   5       33.45       37.50     35.24 o 
   0   6   5      248.18      253.07     19.26 o 
   1   6   5     1883.45     1905.91     45.96 o 
   2   6   5     2909.71     2869.55     63.25 o 
   3   6   5     2651.51     2730.71     61.97 o 
   4   6   5     1599.04     1534.40     40.33 o 
   5   6   5      869.97      866.56     29.82 o 
   6   6   5      406.01      457.59     27.04 o 
   7   6   5      173.57      207.87     35.68 o 
   8   6   5       27.27       25.65     36.24 o 
   0   7   5      395.85      364.54     23.24 o 
   1   7   5      245.60      265.72     12.70 o 
   2   7   5     3300.67     3460.16     79.47 o 
   3   7   5     4454.50     4463.75     97.03 o 
   4   7   5      312.68      295.62     16.70 o 
   5   7   5      725.61      737.12     29.08 o 
   6   7   5      345.54      310.03     26.01 o 
   7   7   5       70.06       46.33     32.30 o 
   8   7   5      142.72       96.82     45.93 o 
   0   8   5      373.91      404.66     47.50 o 
   1   8   5      461.02      480.07     16.73 o 
   2   8   5     4126.15     4163.33    105.10 o 
   3   8   5      239.54      258.70     14.68 o 
   4   8   5      262.83      236.43     15.35 o 
   5   8   5      767.32      767.50     34.34 o 
   6   8   5      957.71     1004.73     44.68 o 
   7   8   5      414.82      417.56     41.95 o 
   8   8   5      105.29       81.36     36.27 o 
   0   9   5      912.06      938.30     37.47 o 
   1   9   5     1549.49     1608.48     39.32 o 
   2   9   5     2081.28     2049.34     53.64 o 
   3   9   5      220.57      198.34     17.63 o 
   4   9   5      559.28      545.65     25.43 o 
   5   9   5      483.31      532.28     33.65 o 
   6   9   5      136.93      141.19     25.67 o 
   7   9   5     1092.47     1108.13     61.17 o 
   0  10   5      192.21      225.02     20.78 o 
   1  10   5     2621.52     2731.32     62.04 o 
   2  10   5      174.81      150.60     14.54 o 
   3  10   5      334.40      325.12     18.90 o 
   4  10   5     1089.93     1045.31     38.82 o 
   5  10   5     1623.08     1504.70     56.64 o 
   6  10   5      476.80      489.80     34.05 o 
   7  10   5       85.92       24.60     34.33 o 
   0  11   5      636.29      629.98     32.98 o 
   1  11   5     1831.06     1882.63     45.62 o 
   2  11   5     1162.82     1182.13     36.60 o 
   3  11   5       25.14       17.83     14.35 o 
   4  11   5      938.90      812.63     42.16 o 
   5  11   5      251.37      216.66     26.80 o 
   6  11   5      151.81       84.76     34.18 o 
   7  11   5       78.76       62.35     35.35 o 
   0  12   5       43.96       29.24     18.61 o 
   1  12   5      587.27      547.98     20.08 o 
   2  12   5     1067.63     1036.78     34.41 o 
   3  12   5      472.51      494.75     26.07 o 
   4  12   5      726.43      776.79     38.55 o 
   5  12   5      172.12      172.56     27.37 o 
   6  12   5      278.91      240.01     34.24 o 
   7  12   5      100.57      125.00     36.88 o 
   0  13   5        4.78       16.05     19.04 o 
   1  13   5      983.61      949.85     28.76 o 
   2  13   5      603.83      652.30     26.56 o 
   3  13   5       38.12       60.84     21.30 o 
   4  13   5     1960.06     1923.36     65.44 o 
   5  13   5       47.31       16.88     16.49 o 
   6  13   5      170.43      167.65     32.88 o 
   7  13   5       65.04       71.69     36.55 o 
   0  14   5      760.56      772.14     41.64 o 
   1  14   5      257.98      266.87     16.22 o 
   2  14   5      744.77      717.47     31.57 o 
   3  14   5     2127.55     2122.38     69.39 o 
   4  14   5      253.23      282.95     28.08 o 
   5  14   5      348.56      330.65     30.28 o 
   6  14   5      124.99      102.97     32.35 o 
   0  15   5      209.84      211.67     26.62 o 
   1  15   5      238.93      256.18     21.80 o 
   2  15   5     1585.66     1499.38     53.85 o 
   3  15   5     2559.91     2529.57     79.41 o 
   4  15   5      376.01      348.61     29.99 o 
   5  15   5       50.10        1.61     25.00 o 
   6  15   5       78.46        2.28     44.26 o 
   0  16   5      180.46      182.40     35.86 o 
   1  16   5      242.62      253.90     22.53 o 
   2  16   5     1003.49     1035.91     43.65 o 
   3  16   5       15.28       11.96     21.90 o 
   4  16   5      390.41      348.30     30.92 o 
   5  16   5      512.97      516.09     36.32 o 
   6  16   5        0.27      -34.56     30.19 o 
   0  17   5      759.06      680.23     48.19 o 
   1  17   5      649.10      672.24     37.69 o 
   2  17   5     1045.39     1057.32     44.71 o 
   3  17   5      768.31      703.48     37.62 o 
   4  17   5       79.90       69.42     25.65 o 
   5  17   5      231.57      249.78     31.59 o 
   6  17   5       49.48       31.65     33.07 o 
   0  18   5      107.46       76.46     32.35 o 
   1  18   5      310.71      318.21     29.01 o 
   2  18   5        1.54      -16.90     21.71 o 
   3  18   5       93.48       71.53     24.16 o 
   4  18   5        2.02      -36.37     24.25 o 
   5  18   5      212.27      190.94     31.05 o 
   0  19   5        1.14      -20.72     33.79 o 
   1  19   5      184.51      240.60     28.56 o 
   2  19   5      287.76      321.85     29.54 o 
   3  19   5      107.06       65.91     25.94 o 
   4  19   5      545.77      576.59     38.16 o 
   5  19   5      120.57      105.50     30.23 o 
   0  20   5     1779.16     1661.80    120.03 o 
   1  20   5     1140.54     1116.70     50.73 o 
   2  20   5      529.34      585.41     44.37 o 
   3  20   5      214.49      260.37     30.19 o 
   4  20   5      132.88      153.49     29.78 o 
   0  21   5     1094.02     1152.06     99.43 o 
   1  21   5      115.20      172.02     34.08 o 
   2  21   5      255.29      259.50     32.20 o 
   3  21   5      144.56      135.17     30.67 o 
   4  21   5      107.05      130.67     31.92 o 
   0  22   5       75.12       92.50     53.43 o 
   1  22   5      259.95      247.52     41.80 o 
   2  22   5      184.74      202.18     38.97 o 
   3  22   5      215.72      244.75     33.84 o 
   0  23   5        0.00       59.14     49.15 o 
   1  23   5       24.98       24.65     36.91 o 
   2  23   5      397.92      455.21     44.78 o 
   0  24   5        4.46      -66.97     44.65 o 
   1  24   5      183.88      244.94     44.91 o 
   1   0   6        0.07      -12.14      9.48 o 
   2   0   6     1303.82     1290.72     45.59 o 
   3   0   6      616.15      555.25     27.64 o 
   4   0   6     1026.80     1086.22     44.79 o 
   5   0   6     1025.34     1148.04     49.48 o 
   6   0   6      339.46     1199.95     66.27 o 
   7   0   6     1055.93     1016.40     58.76 o 
   8   0   6      127.55       10.27     36.33 o 
   0   1   6     4549.50     5094.10    550.05 o 
   1   1   6      849.05      892.36     46.72 o 
   2   1   6      947.83      849.20     23.89 o 
   3   1   6     1039.40     1008.27     28.32 o 
   4   1   6      433.27      439.12     20.29 o 
   5   1   6      713.77      715.42     34.03 o 
   6   1   6     1744.41     1818.43     50.35 o 
   7   1   6      123.43      197.90     31.12 o 
   8   1   6       77.02       85.16     27.93 o 
   0   2   6     8497.34     8168.72    296.91 o 
   1   2   6      971.12     1042.64     66.81 o 
   2   2   6     1989.75     2128.63     63.30 o 
   3   2   6     1758.72     1827.44     44.01 o 
   4   2   6     3019.55     2950.81     73.90 o 
   5   2   6      205.93      462.76     55.20 o 
   6   2   6      234.61      749.28    167.37 o 
   7   2   6      380.41      405.20     31.03 o 
   8   2   6      108.22       70.87     28.97 o 
   0   3   6       54.20       45.34     12.08 o 
   1   3   6     2325.63     2124.14     49.75 o 
   2   3   6     1545.19     1630.18     38.58 o 
   3   3   6     2000.50     2124.96     51.88 o 
   4   3   6      499.72      513.35     21.30 o 
   5   3   6     1404.90     1348.58     63.66 o 
   6   3   6      390.67      491.18     30.04 o 
   7   3   6        0.28       42.90     23.80 o 
   8   3   6       45.33      127.75     32.48 o 
   0   4   6       21.29       40.97     16.50 o 
   1   4   6     9733.98     9549.29    197.88 o 
   2   4   6     6493.11     6422.57    140.71 o 
   3   4   6     3520.20     3340.64     74.24 o 
   4   4   6      608.23      642.98     24.12 o 
   5   4   6     3476.70     3470.49     80.05 o 
   6   4   6      897.14     1095.82     36.62 o 
   7   4   6      146.26      178.02     31.18 o 
   8   4   6       26.29       31.22     32.88 o 
   0   5   6     5808.51     5569.99    182.87 o 
   1   5   6     3532.90     3404.58     73.63 o 
   2   5   6      579.85      581.57     18.57 o 
   3   5   6     1890.77     1913.41     48.03 o 
   4   5   6      197.70      189.37     15.56 o 
   5   5   6      121.16      172.28     41.96 o 
   6   5   6     1456.27     1539.89     59.54 o 
   7   5   6      727.04      797.27     44.83 o 
   8   5   6       19.14       20.56     33.04 o 
   0   6   6     2203.01     2021.45     64.79 o 
   1   6   6     2244.20     2220.56     53.18 o 
   2   6   6     2858.92     2816.98     62.95 o 
   3   6   6     1170.66     1177.94     31.74 o 
   4   6   6      196.69      192.68     15.31 o 
   5   6   6      508.96      492.27     23.76 o 
   6   6   6      261.13      254.96     45.20 o 
   7   6   6      913.97      905.91     53.62 o 
   8   6   6      246.07      198.26     38.29 o 
   0   7   6    10369.68    10189.06    325.99 o 
   1   7   6      913.70      900.23     25.90 o 
   2   7   6      517.86      579.83     19.72 o 
   3   7   6      635.80      588.99     20.25 o 
   4   7   6       13.56        9.72     12.64 o 
   5   7   6      469.27      443.81     23.53 o 
   6   7   6     1163.58     1013.48     48.61 o 
   7   7   6      388.33      394.04     38.21 o 
   8   7   6      156.89      163.50     38.21 o 
   0   8   6     1391.22     1305.30     56.59 o 
   1   8   6     2869.61     2931.79     67.94 o 
   2   8   6     3043.28     2933.78     65.77 o 
   3   8   6     2057.09     2013.65     50.55 o 
   4   8   6      138.14      151.65     14.34 o 
   5   8   6       69.32       46.92     20.00 o 
   6   8   6      438.89      478.15     40.52 o 
   7   8   6       23.35       15.35     29.24 o 
   0   9   6      282.22      309.46     20.43 o 
   1   9   6     3627.72     3811.43     83.41 o 
   2   9   6      517.04      624.98     23.59 o 
   3   9   6       91.14       71.89     14.45 o 
   4   9   6      753.10      773.27     30.15 o 
   5   9   6      234.02      256.87     24.69 o 
   6   9   6       10.56       13.10     29.35 o 
   7   9   6      139.41      175.32     39.68 o 
   0  10   6     3497.44     3691.17    114.46 o 
   1  10   6     2911.64     2919.39     65.78 o 
   2  10   6      419.94      461.58     18.92 o 
   3  10   6      269.12      260.10     18.23 o 
   4  10   6     1016.88     1029.30     38.92 o 
   5  10   6      276.80      257.40     27.94 o 
   6  10   6      434.72      385.52     35.82 o 
   7  10   6       40.63       85.76     32.62 o 
   0  11   6        3.95        4.86     17.10 o 
   1  11   6      148.70       99.86     11.85 o 
   2  11   6     1415.24     1410.93     39.37 o 
   3  11   6     1443.13     1445.90     46.84 o 
   4  11   6      268.61      289.90     26.84 o 
   5  11   6     1155.18     1057.67     46.10 o 
   6  11   6      216.34      290.69     34.11 o 
   7  11   6      244.81      179.54     37.79 o 
   0  12   6     2527.12     2584.35     85.00 o 
   1  12   6       51.07       49.47     11.66 o 
   2  12   6     1640.55     1694.26     48.65 o 
   3  12   6      494.72      466.39     25.84 o 
   4  12   6      467.05      450.59     34.65 o 
   5  12   6      202.07      172.21     26.55 o 
   6  12   6       62.69       51.68     30.17 o 
   7  12   6      390.00      448.73     45.62 o 
   0  13   6      143.50      133.44     21.32 o 
   1  13   6      314.49      333.71     17.99 o 
   2  13   6      141.52      157.59     17.70 o 
   3  13   6     2327.09     2279.81     72.14 o 
   4  13   6     1098.15     1050.35     49.88 o 
   5  13   6      232.51      210.25     27.67 o 
   6  13   6       38.93       13.42     29.10 o 
   7  13   6      365.11      367.70     44.93 o 
   0  14   6      103.71      122.98     22.19 o 
   1  14   6       94.74       99.07     13.94 o 
   2  14   6     1077.70     1011.15     35.30 o 
   3  14   6     1935.27     1863.54     63.03 o 
   4  14   6     1031.00      882.20     41.81 o 
   5  14   6      314.58      326.20     39.39 o 
   6  14   6      161.11      214.03     34.60 o 
   0  15   6      281.66      257.54     25.20 o 
   1  15   6      378.99      423.11     22.01 o 
   2  15   6      321.49      287.57     26.61 o 
   3  15   6     1462.85     1398.55     66.75 o 
   4  15   6      379.73      367.14     29.93 o 
   5  15   6      109.88       58.97     18.11 o 
   6  15   6      492.55      540.94     55.12 o 
   0  16   6      650.75      655.76     36.43 o 
   1  16   6      389.22      398.12     23.91 o 
   2  16   6      571.19      558.38     35.43 o 
   3  16   6       86.89      135.63     24.51 o 
   4  16   6      382.22      388.27     31.35 o 
   5  16   6       25.74       75.29     26.87 o 
   6  16   6      130.78       95.08     35.41 o 
   0  17   6      775.53      844.47     52.19 o 
   1  17   6      171.91      146.79     27.51 o 
   2  17   6      446.84      446.75     33.17 o 
   3  17   6      818.32      878.53     42.33 o 
   4  17   6      424.57      384.27     32.42 o 
   5  17   6      139.37      133.65     29.22 o 
   6  17   6       50.07       83.65     55.66 o 
   0  18   6       45.65       36.54     26.51 o 
   1  18   6        1.48       -1.12     22.92 o 
   2  18   6       76.43       81.24     25.71 o 
   3  18   6      108.15      100.88     25.62 o 
   4  18   6       48.72       64.15     26.58 o 
   5  18   6      530.02      510.99     46.52 o 
   0  19   6      194.22      188.95     41.79 o 
   1  19   6      422.41      438.75     35.00 o 
   2  19   6      447.04      472.79     33.06 o 
   3  19   6      122.58      111.07     28.27 o 
   4  19   6      390.29      442.59     38.30 o 
   5  19   6       84.38      113.47     36.75 o 
   0  20   6     1331.70     1352.96    106.59 o 
   1  20   6      207.13      244.71     31.90 o 
   2  20   6      258.05      246.02     27.98 o 
   3  20   6      324.25      324.70     49.85 o 
   4  20   6       79.38       99.49     34.55 o 
   0  21   6        0.07      -49.68     43.51 o 
   1  21   6      467.95      523.18     58.88 o 
   2  21   6      150.55      116.35     29.56 o 
   3  21   6       68.35       81.96     28.23 o 
   4  21   6       68.60       28.58     29.48 o 
   0  22   6      114.85      146.71     53.82 o 
   1  22   6       65.26       19.31     35.52 o 
   2  22   6      191.40      141.51     32.70 o 
   3  22   6       14.31      -17.61     26.15 o 
   0  23   6      311.48      306.23    123.44 o 
   1  23   6      197.71      256.37     42.78 o 
   2  23   6       75.06       68.82     34.52 o 
   0  24   6      252.61      355.43     63.26 o 
   1  24   6       97.95      163.90     42.34 o 
   1   0   7     2654.99     2570.04     86.72 o 
   2   0   7     7747.75     7615.51    225.71 o 
   3   0   7     3298.72     3056.61     96.60 o 
   4   0   7      468.66      468.65     31.12 o 
   5   0   7       19.05       52.04     22.78 o 
   6   0   7      215.88      507.74     35.98 o 
   7   0   7        0.20       58.37     41.81 o 
   8   0   7       58.85        3.21     54.38 o 
   0   1   7     4523.15     4189.94    177.01 o 
   1   1   7      779.95      808.22     42.11 o 
   2   1   7     1271.63     1264.64     31.74 o 
   3   1   7     1705.36     1642.37     43.04 o 
   4   1   7     2089.48     2169.41     55.53 o 
   5   1   7      201.58      228.58     18.86 o 
   6   1   7      700.51      967.17     42.07 o 
   7   1   7      271.95      248.38     25.93 o 
   8   1   7       21.35      -22.24     28.08 o 
   0   2   7      332.64      321.70     20.01 o 
   1   2   7      354.91      362.26     13.61 o 
   2   2   7      690.32      756.53     22.79 o 
   3   2   7      529.93      555.68     20.39 o 
   4   2   7      954.54     1029.81     33.96 o 
   5   2   7      295.17      261.21     29.31 o 
   6   2   7      898.23     1124.26     41.13 o 
   7   2   7      165.66      240.70     27.54 o 
   8   2   7        1.41      -28.18     26.70 o 
   0   3   7     4765.72     4385.59    145.41 o 
   1   3   7      454.65      459.30     18.11 o 
   2   3   7     5557.55     5669.52    120.05 o 
   3   3   7     1428.23     1476.71     37.51 o 
   4   3   7      958.95      930.93     30.50 o 
   5   3   7      799.98      750.00     29.43 o 
   6   3   7      896.79     1165.54     68.89 o 
   7   3   7      431.00      376.51     29.75 o 
   8   3   7       51.33       72.30     30.27 o 
   0   4   7     3234.25     2863.54     87.86 o 
   1   4   7     2330.04     2319.41     51.92 o 
   2   4   7      562.45      561.80     18.06 o 
   3   4   7      452.32      488.64     19.75 o 
   4   4   7      192.56      188.04     16.15 o 
   5   4   7       43.24       95.16     18.08 o 
   6   4   7      312.29      582.26     62.40 o 
   7   4   7      114.77      168.82     27.52 o 
   8   4   7       14.77       -6.45     31.76 o 
   0   5   7     1335.06     1135.67     46.14 o 
   1   5   7    11441.11    11498.54    238.42 o 
   2   5   7      254.99      241.83     12.54 o 
   3   5   7      386.24      441.08     18.19 o 
   4   5   7      267.68      309.35     17.54 o 
   5   5   7      703.23      718.86     29.77 o 
   6   5   7     1417.78     1364.86     48.81 o 
   7   5   7      332.37      345.38     34.51 o 
   8   5   7      296.83      290.41     44.82 o 
   0   6   7     3180.50     3012.58    103.29 o 
   1   6   7     6242.19     6119.60    129.20 o 
   2   6   7      252.81      272.78     13.72 o 
   3   6   7      103.11      119.93     12.04 o 
   4   6   7       32.29       33.60     13.40 o 
   5   6   7     1812.83     1826.89     49.31 o 
   6   6   7      696.77      735.61     62.50 o 
   7   6   7      337.39      330.83     38.22 o 
   8   6   7        5.30      -48.73     32.49 o 
   0   7   7     7647.51     7522.28    222.64 o 
   1   7   7     3130.66     3209.58     74.11 o 
   2   7   7      359.85      377.31     18.00 o 
   3   7   7      351.31      363.75     16.05 o 
   4   7   7     1040.46     1044.49     33.01 o 
   5   7   7      504.50      562.75     29.44 o 
   6   7   7      575.26      535.94     35.04 o 
   7   7   7      380.26      360.78     42.54 o 
   8   7   7      329.33      332.38     42.52 o 
   0   8   7    25092.03    26523.10    840.84 o 
   1   8   7      983.14     1043.46     28.43 o 
   2   8   7      320.04      282.85     13.79 o 
   3   8   7     2945.64     2884.28     68.64 o 
   4   8   7      594.40      563.35     22.82 o 
   5   8   7      975.64      983.58     41.70 o 
   6   8   7      174.62      108.50     29.58 o 
   7   8   7      211.81      222.34     38.56 o 
   0   9   7     4701.05     4820.79    159.96 o 
   1   9   7     1891.99     2028.09     48.10 o 
   2   9   7      197.80      188.45     13.98 o 
   3   9   7       38.86       34.85     11.60 o 
   4   9   7      102.68      120.30     18.94 o 
   5   9   7     1129.73     1126.83     45.83 o 
   6   9   7       39.36       43.90     28.60 o 
   7   9   7      188.59      158.50     35.75 o 
   0  10   7      119.57      128.19     17.49 o 
   1  10   7     1159.64     1216.13     32.77 o 
   2  10   7      724.97      759.43     27.55 o 
   3  10   7      238.57      251.17     19.39 o 
   4  10   7     2384.34     2227.75     65.57 o 
   5  10   7      137.23      145.21     27.51 o 
   6  10   7      245.50      232.49     32.46 o 
   7  10   7      299.96      306.04     40.90 o 
   0  11   7      879.04      933.55     41.27 o 
   1  11   7      584.32      634.79     22.40 o 
   2  11   7      162.60      173.73     14.68 o 
   3  11   7      264.87      287.42     19.79 o 
   4  11   7       47.58       44.13     22.12 o 
   5  11   7      552.17      501.40     35.04 o 
   6  11   7     1171.83     1211.96     62.14 o 
   7  11   7      626.13      670.87     47.21 o 
   0  12   7      695.83      656.07     32.02 o 
   1  12   7       55.44       59.42     12.74 o 
   2  12   7      101.80       95.85     14.77 o 
   3  12   7     1630.13     1659.77     56.02 o 
   4  12   7      569.47      524.05     32.94 o 
   5  12   7     1371.56     1442.46     60.08 o 
   6  12   7       31.68      -37.68     30.94 o 
   7  12   7      283.68      305.10     38.52 o 
   0  13   7     1656.45     1699.41     62.25 o 
   1  13   7       65.41       56.29     12.28 o 
   2  13   7      894.59      900.76     34.75 o 
   3  13   7     1056.60      997.64     45.55 o 
   4  13   7       29.04       -7.76     21.96 o 
   5  13   7      266.59      277.17     31.89 o 
   6  13   7       61.65       97.07     33.16 o 
   7  13   7       70.35      -36.97     32.54 o 
   0  14   7     1727.68     1810.93     65.93 o 
   1  14   7      446.49      440.68     25.70 o 
   2  14   7     3507.15     3591.51     91.14 o 
   3  14   7      454.98      435.12     33.00 o 
   4  14   7      659.44      596.08     38.37 o 
   5  14   7      216.62      233.25     31.04 o 
   6  14   7      140.45      120.45     35.96 o 
   0  15   7       18.15       13.48     20.36 o 
   1  15   7     1372.53     1354.39     42.81 o 
   2  15   7     1847.72     1771.16     61.15 o 
   3  15   7        8.82        2.04     23.70 o 
   4  15   7      245.61      220.65     28.94 o 
   5  15   7      178.67      198.68     36.65 o 
   6  15   7       87.01      107.76     32.76 o 
   0  16   7     2239.59     2240.49     79.75 o 
   1  16   7      234.51      217.27     22.09 o 
   2  16   7      374.00      417.34     30.49 o 
   3  16   7      385.22      353.55     31.22 o 
   4  16   7     1845.09     1673.47     66.59 o 
   5  16   7       12.59       36.44     32.80 o 
   6  16   7      280.91      239.31     37.78 o 
   0  17   7       81.13       64.78     27.32 o 
   1  17   7      292.63      304.05     25.23 o 
   2  17   7      628.28      642.29     35.19 o 
   3  17   7      536.76      581.50     38.08 o 
   4  17   7       82.95       89.19     28.69 o 
   5  17   7       70.88       56.68     49.60 o 
   6  17   7      209.49      210.82     37.71 o 
   0  18   7        6.26       25.29     25.72 o 
   1  18   7       33.97       44.97     21.27 o 
   2  18   7      239.55      229.69     26.77 o 
   3  18   7      150.13      158.53     27.05 o 
   4  18   7      164.83      151.21     31.14 o 
   5  18   7       44.02       56.93     32.03 o 
   0  19   7       18.07       14.42     38.25 o 
   1  19   7      770.07      794.28     41.45 o 
   2  19   7      267.32      260.83     29.98 o 
   3  19   7      258.27      286.15     30.78 o 
   4  19   7      197.54      207.92     30.06 o 
   5  19   7       55.18       19.67     44.50 o 
   0  20   7      368.93      429.73     64.84 o 
   1  20   7      677.40      733.25     44.51 o 
   2  20   7       51.68       -3.45     23.95 o 
   3  20   7       89.68      102.53     27.66 o 
   4  20   7      135.66      119.51     28.85 o 
   0  21   7       83.44       83.86     50.50 o 
   1  21   7      507.10      545.06     45.62 o 
   2  21   7       75.22       85.06     35.85 o 
   3  21   7      684.79      711.16     44.59 o 
   4  21   7       47.46       42.03     29.02 o 
   0  22   7       28.48      -21.24     45.44 o 
   1  22   7      121.85      186.31     40.99 o 
   2  22   7      227.57      252.33     33.67 o 
   3  22   7      182.27      204.39     32.19 o 
   0  23   7        1.70      -41.31     48.12 o 
   1  23   7      187.38      253.33     42.05 o 
   2  23   7       25.36        6.89     33.27 o 
   0  24   7       59.44      120.19     55.01 o 
   1  24   7      130.42      212.12     62.45 o 
   0   0   8     4854.72     6926.00    360.79 o 
   1   0   8      727.78      767.69     30.38 o 
   2   0   8     3465.85     3243.96    111.20 o 
   3   0   8      230.44      294.48     30.41 o 
   4   0   8      222.96      176.47     24.21 o 
   5   0   8     1228.53     1202.88    130.49 o 
   6   0   8      586.21      834.07     52.05 o 
   7   0   8       65.28      151.89     58.53 o 
   8   0   8      222.61      222.93     43.75 o 
   0   1   8     3808.80     4584.68    523.10 o 
   1   1   8     1714.14     1844.17    121.61 o 
   2   1   8      179.43      181.37     12.57 o 
   3   1   8      354.42      385.11     16.49 o 
   4   1   8     1978.14     1947.86     48.63 o 
   5   1   8     4446.60     4536.93    101.92 o 
   6   1   8     1082.69     1628.66    112.30 o 
   7   1   8      611.73      559.57     32.28 o 
   8   1   8        3.06      -40.50     27.00 o 
   0   2   8      370.81      396.39     22.47 o 
   1   2   8      407.23      498.79     30.61 o 
   2   2   8      651.84      663.02     21.70 o 
   3   2   8      758.18      710.25     23.76 o 
   4   2   8      722.35      678.37     26.46 o 
   5   2   8     1453.14     1530.53     79.89 o 
   6   2   8     2144.12     2356.34     66.57 o 
   7   2   8        3.99      130.89     24.51 o 
   8   2   8       70.84       36.60     30.98 o 
   0   3   8       32.03       12.12     12.28 o 
   1   3   8     2426.93     2611.65     64.33 o 
   2   3   8      615.71      586.62     18.63 o 
   3   3   8     1840.45     1789.50     43.43 o 
   4   3   8       97.18      104.21     12.70 o 
   5   3   8        4.93       -1.60     19.01 o 
   6   3   8     1010.41     1485.12    192.17 o 
   7   3   8      209.54      248.52     27.33 o 
   8   3   8      194.37      161.69     33.32 o 
   0   4   8    10481.77    10317.93    333.99 o 
   1   4   8     5355.58     5642.98    123.34 o 
   2   4   8       61.98       99.34     10.33 o 
   3   4   8      225.12      253.84     14.69 o 
   4   4   8     1285.13     1317.63     37.85 o 
   5   4   8       30.94       28.00     20.53 o 
   6   4   8      261.22      535.05     59.48 o 
   7   4   8      195.94      154.72     34.37 o 
   8   4   8      335.44      308.02     40.55 o 
   0   5   8     2861.81     3109.19     96.39 o 
   1   5   8     2130.90     2252.06     50.98 o 
   2   5   8     1227.96     1112.38     29.68 o 
   3   5   8     1636.02     1614.61     40.43 o 
   4   5   8     2329.23     2202.58     53.84 o 
   5   5   8      221.28      237.04     20.53 o 
   6   5   8      871.20      799.99     35.01 o 
   7   5   8       70.01       16.54     28.72 o 
   8   5   8      687.29      619.29     49.65 o 
   0   6   8     1529.55     1476.47     57.21 o 
   1   6   8      193.65      198.09     11.94 o 
   2   6   8      436.49      401.36     15.82 o 
   3   6   8       93.79       97.28     11.86 o 
   4   6   8      223.72      220.10     17.42 o 
   5   6   8     1147.99     1135.57     37.18 o 
   6   6   8      294.81      382.60     30.73 o 
   7   6   8      425.26      312.45     36.89 o 
   8   6   8      125.74      118.29     37.16 o 
   0   7   8     1093.99     1055.77     48.79 o 
   1   7   8     1604.88     1545.71     38.17 o 
   2   7   8     1721.66     1745.43     42.28 o 
   3   7   8      324.58      340.29     16.38 o 
   4   7   8      798.93      825.88     28.63 o 
   5   7   8      102.62      107.25     20.84 o 
   6   7   8      346.37      313.44     31.79 o 
   7   7   8       54.30       10.64     31.40 o 
   8   7   8      214.71      237.48     40.45 o 
   0   8   8    10037.90     9948.86    292.78 o 
   1   8   8      141.51      161.79     13.06 o 
   2   8   8      382.79      403.61     16.50 o 
   3   8   8      476.90      493.05     19.59 o 
   4   8   8     1332.26     1326.40     37.77 o 
   5   8   8      908.08      964.19     39.46 o 
   6   8   8      761.44      789.60     48.24 o 
   7   8   8      334.24      291.12     38.53 o 
   0   9   8    10684.82    11075.84    356.21 o 
   1   9   8       55.66       65.45     11.31 o 
   2   9   8      665.14      703.51     23.35 o 
   3   9   8      277.40      275.21     18.37 o 
   4   9   8      909.71      902.21     33.58 o 
   5   9   8     1705.07     1731.98     57.05 o 
   6   9   8      209.99       92.11     30.96 o 
   7   9   8      484.99      467.18     43.49 o 
   0  10   8       31.13       11.29     13.17 o 
   1  10   8      109.30      134.15     12.38 o 
   2  10   8      782.79      747.77     24.64 o 
   3  10   8     1192.51     1160.83     38.44 o 
   4  10   8      100.63      101.63     20.33 o 
   5  10   8      504.04      446.54     31.69 o 
   6  10   8       28.81      102.95     31.60 o 
   7  10   8     1021.59     1065.04     66.46 o 
   0  11   8     3564.27     3621.46    123.16 o 
   1  11   8       40.26       62.89     12.01 o 
   2  11   8       12.69        3.85     11.59 o 
   3  11   8     1230.93     1157.84     39.05 o 
   4  11   8     1105.01     1114.49     41.77 o 
   5  11   8      841.04      825.30     45.86 o 
   6  11   8      715.56      721.38     46.21 o 
   7  11   8       26.60       38.64     36.82 o 
   0  12   8      435.27      497.01     28.87 o 
   1  12   8      897.51      925.98     28.29 o 
   2  12   8      408.84      417.14     21.44 o 
   3  12   8      302.24      315.91     21.78 o 
   4  12   8      458.75      459.53     31.19 o 
   5  12   8      259.18      217.65     30.48 o 
   6  12   8      401.83      405.14     37.86 o 
   7  12   8        4.64      -49.27     34.32 o 
   0  13   8     1217.88     1218.57     49.49 o 
   1  13   8      780.70      740.53     26.48 o 
   2  13   8      547.10      545.14     27.34 o 
   3  13   8      143.81      130.92     27.44 o 
   4  13   8     1067.99     1016.70     45.08 o 
   5  13   8       67.56       53.97     30.08 o 
   6  13   8      167.74      186.46     34.16 o 
   7  13   8       25.98       -8.00     34.92 o 
   0  14   8     1246.43     1264.86     51.76 o 
   1  14   8      329.83      321.09     17.27 o 
   2  14   8     1939.59     1992.65     60.46 o 
   3  14   8     1159.15     1099.91     45.78 o 
   4  14   8     1235.36     1166.34     49.17 o 
   5  14   8      564.22      646.12     43.17 o 
   6  14   8      291.25      334.22     39.22 o 
   0  15   8       11.23        0.79     20.51 o 
   1  15   8     1699.65     1679.07     47.77 o 
   2  15   8     1534.92     1610.11     60.98 o 
   3  15   8       98.55       98.01     23.99 o 
   4  15   8      270.11      300.42     33.00 o 
   5  15   8      473.09      420.11     38.65 o 
   6  15   8      155.28      144.58     34.91 o 
   0  16   8     2253.60     2195.21     78.76 o 
   1  16   8      461.06      492.72     26.61 o 
   2  16   8       47.71       37.31     24.57 o 
   3  16   8      978.11      949.66     43.51 o 
   4  16   8      653.95      595.80     40.72 o 
   5  16   8      239.28      224.39     34.85 o 
   6  16   8       78.97       81.92     36.45 o 
   0  17   8      122.32       54.44     26.46 o 
   1  17   8      229.10      200.88     27.96 o 
   2  17   8       52.37       40.53     23.87 o 
   3  17   8      584.99      561.03     35.30 o 
   4  17   8      125.04      120.87     27.44 o 
   5  17   8      902.42      954.57     54.04 o 
   0  18   8     1551.12     1602.33     71.47 o 
   1  18   8      586.13      599.74     33.55 o 
   2  18   8      279.03      238.98     29.37 o 
   3  18   8      293.10      318.04     32.74 o 
   4  18   8      183.38      202.85     29.76 o 
   5  18   8        2.91      -48.51     34.82 o 
   0  19   8     1563.42     1539.47    105.79 o 
   1  19   8      150.09      124.84     25.76 o 
   2  19   8       55.43       24.48     22.93 o 
   3  19   8       72.57       39.98     27.59 o 
   4  19   8       79.39       64.22     37.57 o 
   5  19   8      175.54      202.34     39.49 o 
   0  20   8        0.17       60.63     49.08 o 
   1  20   8      715.24      731.07     52.37 o 
   2  20   8       11.12       17.31     22.17 o 
   3  20   8      168.72      146.03     30.22 o 
   4  20   8      220.95      267.70     34.58 o 
   0  21   8      197.85      300.96     75.92 o 
   1  21   8      146.65      196.12     35.40 o 
   2  21   8        8.79        4.85     26.34 o 
   3  21   8      138.40      135.80     28.60 o 
   4  21   8       87.27      102.96     36.07 o 
   0  22   8     1225.41     1233.28    134.92 o 
   1  22   8       93.49       94.95     37.47 o 
   2  22   8       87.40      114.93     29.50 o 
   3  22   8      219.59      249.24     31.90 o 
   0  23   8       49.55       78.52     51.67 o 
   1  23   8       77.28       89.51     39.11 o 
   2  23   8      179.07      302.54     63.94 o 
   0  24   8      110.62       64.06     60.42 o 
   1   0   9     2673.07     2587.10     88.89 o 
   2   0   9     5483.44     5533.36    183.79 o 
   3   0   9      119.13      137.25     17.26 o 
   4   0   9     1757.36     1724.31     62.71 o 
   5   0   9      252.85     1393.61    151.78 o 
   6   0   9        5.23      132.58     30.98 o 
   7   0   9       56.67       32.64     30.57 o 
   8   0   9        2.08      -45.96     36.81 o 
   0   1   9      715.52      897.51     69.59 o 
   1   1   9      671.56      851.86     40.82 o 
   2   1   9     6235.90     6121.99    150.19 o 
   3   1   9      918.99      924.12     26.77 o 
   4   1   9      148.58      147.70     15.54 o 
   5   1   9     2123.38     2241.42     56.41 o 
   6   1   9      230.81      249.12     23.70 o 
   7   1   9       57.39       92.09     23.14 o 
   8   1   9      170.32      170.95     32.59 o 
   0   2   9     1968.36     2365.49    181.13 o 
   1   2   9     1085.24     1236.50     78.35 o 
   2   2   9     1645.93     1839.78     45.82 o 
   3   2   9     1049.62      979.87     28.04 o 
   4   2   9      118.91       90.19     12.62 o 
   5   2   9      802.95     1276.33    117.00 o 
   6   2   9      185.37      255.97     24.99 o 
   7   2   9       82.05       89.88     23.02 o 
   8   2   9      142.22      139.54     32.90 o 
   0   3   9     9294.41     8658.81    281.79 o 
   1   3   9     1165.00     1201.37     43.62 o 
   2   3   9     1871.11     2036.96     67.76 o 
   3   3   9     1062.50     1090.38     31.90 o 
   4   3   9      190.73      234.78     18.13 o 
   5   3   9     1241.67     1266.62     54.00 o 
   6   3   9      564.34      603.56     30.31 o 
   7   3   9       98.36       85.60     24.67 o 
   8   3   9      194.53      166.49     33.38 o 
   0   4   9       51.16       16.74     17.30 o 
   1   4   9     6289.41     6489.24    168.49 o 
   2   4   9     5293.73     5225.45    116.84 o 
   3   4   9     1094.62     1153.02     31.48 o 
   4   4   9     2104.88     1979.18     49.75 o 
   5   4   9     3479.97     3782.93    100.01 o 
   6   4   9      814.30      782.97     34.11 o 
   7   4   9      341.89      299.84     34.06 o 
   8   4   9      125.50      165.79     33.25 o 
   0   5   9     6006.25     5841.75    192.63 o 
   1   5   9      644.04      663.54     21.41 o 
   2   5   9     1343.57     1322.16     34.12 o 
   3   5   9      327.30      353.37     16.09 o 
   4   5   9      131.78      121.01     18.95 o 
   5   5   9     3489.50     3884.20    108.39 o 
   6   5   9       96.65      128.82     22.32 o 
   7   5   9      149.55      207.14     31.68 o 
   8   5   9       44.57       51.37     33.68 o 
   0   6   9      446.54      496.11     24.70 o 
   1   6   9     1696.83     1820.17     43.19 o 
   2   6   9     1379.25     1355.09     35.14 o 
   3   6   9     1510.91     1467.84     37.94 o 
   4   6   9     2856.56     2777.10     65.59 o 
   5   6   9     1498.87     1698.14     92.52 o 
   6   6   9      296.67      327.92     29.39 o 
   7   6   9      138.65       75.67     29.56 o 
   8   6   9       24.50       85.57     43.63 o 
   0   7   9     3140.28     3179.15    110.04 o 
   1   7   9    15505.76    16059.06    333.24 o 
   2   7   9       14.93       18.74     10.40 o 
   3   7   9      134.36      132.79     12.66 o 
   4   7   9     2019.18     1970.55     50.07 o 
   5   7   9     1411.33     1427.97     46.64 o 
   6   7   9      451.35      472.19     33.28 o 
   7   7   9      106.71      133.96     34.33 o 
   0   8   9     4585.60     4410.69    135.50 o 
   1   8   9      312.26      313.24     17.73 o 
   2   8   9      737.14      711.65     22.71 o 
   3   8   9      679.91      609.78     21.78 o 
   4   8   9      698.08      644.17     24.01 o 
   5   8   9       86.87       50.46     23.30 o 
   6   8   9      236.51      285.90     31.92 o 
   7   8   9      233.03      223.04     37.03 o 
   0   9   9     1359.32     1313.27     49.08 o 
   1   9   9      253.75      296.57     14.81 o 
   2   9   9     1292.44     1437.09     37.81 o 
   3   9   9      891.31      929.91     28.60 o 
   4   9   9     1307.90     1219.21     42.76 o 
   5   9   9      143.21      132.82     26.75 o 
   6   9   9      957.63      771.38     45.85 o 
   7   9   9      824.51      771.55     54.59 o 
   0  10   9      614.64      600.09     32.96 o 
   1  10   9      270.31      336.21     16.20 o 
   2  10   9      936.92      914.39     27.79 o 
   3  10   9       34.58       35.01     15.28 o 
   4  10   9      501.50      493.13     27.46 o 
   5  10   9      237.44      270.61     33.22 o 
   6  10   9      178.58      193.87     31.89 o 
   7  10   9       51.00       -3.84     33.31 o 
   0  11   9      736.18      741.69     38.32 o 
   1  11   9      435.89      445.34     18.80 o 
   2  11   9      323.22      318.42     20.36 o 
   3  11   9      405.77      408.63     23.97 o 
   4  11   9      465.72      491.38     29.65 o 
   5  11   9      198.33      141.80     30.64 o 
   6  11   9       21.58       44.47     31.49 o 
   7  11   9      369.95      397.43     46.08 o 
   0  12   9      134.39      119.83     19.42 o 
   1  12   9      302.45      310.69     17.02 o 
   2  12   9     1924.65     1900.74     50.30 o 
   3  12   9     2466.39     2441.61     70.21 o 
   4  12   9     2565.89     2420.78     81.20 o 
   5  12   9       35.69       19.22     29.24 o 
   6  12   9      347.50      359.73     42.23 o 
   7  12   9       83.94      106.73     36.37 o 
   0  13   9      390.04      428.36     28.70 o 
   1  13   9       27.23       24.91     13.01 o 
   2  13   9      556.08      532.32     26.19 o 
   3  13   9      226.07      229.19     24.27 o 
   4  13   9     1229.31     1270.31     54.37 o 
   5  13   9      576.55      655.82     46.36 o 
   6  13   9      212.27      224.89     37.35 o 
   0  14   9       21.88        2.72     20.39 o 
   1  14   9      360.45      365.21     22.01 o 
   2  14   9      267.88      276.53     21.96 o 
   3  14   9      402.41      459.23     37.22 o 
   4  14   9       38.12       49.27     25.29 o 
   5  14   9     1164.66     1117.43     59.93 o 
   6  14   9       98.72      106.93     35.60 o 
   0  15   9      321.12      345.22     28.72 o 
   1  15   9      885.74      957.27     33.36 o 
   2  15   9      361.34      361.35     29.43 o 
   3  15   9       34.48       13.53     23.12 o 
   4  15   9      391.71      387.29     32.95 o 
   5  15   9      235.30      218.74     35.35 o 
   6  15   9      145.26      130.87     48.89 o 
   0  16   9       35.52       34.01     22.63 o 
   1  16   9     1502.44     1476.26     47.47 o 
   2  16   9     1492.57     1410.67     53.04 o 
   3  16   9      415.35      430.98     33.27 o 
   4  16   9       86.68       85.15     26.15 o 
   5  16   9       42.11       51.37     33.11 o 
   6  16   9      181.79      220.84     40.62 o 
   0  17   9      948.02     1020.57     53.31 o 
   1  17   9      791.53      835.89     36.37 o 
   2  17   9      228.05      246.18     30.29 o 
   3  17   9      947.79      891.63     45.65 o 
   4  17   9      124.16      152.22     32.64 o 
   5  17   9      390.72      439.09     43.97 o 
   0  18   9      159.64      123.86     28.94 o 
   1  18   9      424.66      410.74     29.47 o 
   2  18   9      459.21      464.38     32.05 o 
   3  18   9      134.51      160.86     27.21 o 
   4  18   9      433.62      419.39     35.85 o 
   5  18   9      143.37      119.59     37.22 o 
   0  19   9        6.14      -33.48     35.56 o 
   1  19   9      278.64      331.32     30.89 o 
   2  19   9      147.48      170.81     26.80 o 
   3  19   9       28.03        0.12     24.54 o 
   4  19   9      208.99      165.26     35.41 o 
   5  19   9      268.85      380.65     41.30 o 
   0  20   9        1.54      -13.17     44.71 o 
   1  20   9     1214.69     1260.52     59.68 o 
   2  20   9      649.16      716.09     40.01 o 
   3  20   9       95.23      150.00     28.39 o 
   4  20   9      103.77       60.57     43.73 o 
   0  21   9       53.27       13.90     44.49 o 
   1  21   9      245.88      269.80     38.45 o 
   2  21   9      711.86      786.92     45.55 o 
   3  21   9      198.77      228.70     31.01 o 
   4  21   9       59.03      122.82     33.35 o 
   0  22   9       82.13      -67.97     47.76 o 
   1  22   9      194.14      252.71     42.28 o 
   2  22   9        6.88      -11.86     27.80 o 
   3  22   9       52.16       92.90     33.35 o 
   0  23   9      117.48      159.41     55.40 o 
   1  23   9       15.77       24.87     35.19 o 
   2  23   9      167.44      140.73     37.35 o 
   0  24   9       72.06       85.15     55.09 o 
   0   0  10    14154.52    19124.42    894.00 o 
   1   0  10       39.58       26.26     12.77 o 
   2   0  10     7096.26     7000.77    230.89 o 
   3   0  10     3826.44     4070.96    125.81 o 
   4   0  10      836.09      756.67     36.18 o 
   5   0  10     2538.10     2526.82     87.64 o 
   6   0  10       99.63      192.73     32.41 o 
   7   0  10      650.41      648.12     48.61 o 
   8   0  10      261.84      229.48     44.88 o 
   0   1  10        4.09      -15.78     13.26 o 
   1   1  10     3892.60     4374.57    337.39 o 
   2   1  10     3776.06     3669.15     88.72 o 
   3   1  10      261.97      234.52     13.57 o 
   4   1  10     1242.27     1182.13     47.99 o 
   5   1  10      244.97      719.53    172.41 o 
   6   1  10      112.65      209.85     26.74 o 
   7   1  10      354.39      419.46     34.77 o 
   8   1  10       29.73       -6.50     26.81 o 
   0   2  10     2023.22     1923.69     95.15 o 
   1   2  10     1685.39     1905.17    133.44 o 
   2   2  10     4530.82     4770.14    137.75 o 
   3   2  10     2689.28     2756.53     66.22 o 
   4   2  10     1550.77     1519.70     42.57 o 
   5   2  10     1777.61     1871.29    104.23 o 
   6   2  10      520.76      626.01     64.90 o 
   7   2  10      240.02      298.22     28.70 o 
   8   2  10      370.26      338.73     37.74 o 
   0   3  10     1571.24     1617.39     75.68 o 
   1   3  10      562.47      604.43     18.95 o 
   2   3  10     3685.82     3670.88     87.71 o 
   3   3  10     2430.89     2565.60     77.19 o 
   4   3  10      839.67      926.64     36.46 o 
   5   3  10     1459.76     1619.70     66.54 o 
   6   3  10     1674.72     1585.32     55.27 o 
   7   3  10      351.15      372.07     30.64 o 
   8   3  10       11.19       56.55     37.06 o 
   0   4  10        0.66       -2.91     12.31 o 
   1   4  10     4818.09     4817.83    102.27 o 
   2   4  10     1257.81     1206.71     31.93 o 
   3   4  10       70.10       53.91     11.16 o 
   4   4  10      761.07      703.38     24.76 o 
   5   4  10      677.12      727.30     32.31 o 
   6   4  10      154.77      250.49     37.80 o 
   7   4  10      122.94      141.19     46.97 o 
   8   4  10      233.45      258.39     36.13 o 
   0   5  10     6421.11     6225.18    205.39 o 
   1   5  10     7561.56     7568.45    165.15 o 
   2   5  10     4725.35     4982.74    106.95 o 
   3   5  10      497.64      530.49     19.59 o 
   4   5  10       13.42        0.42     13.28 o 
   5   5  10      787.41      773.22     30.94 o 
   6   5  10      713.31      683.99     34.54 o 
   7   5  10        1.36       13.56     27.87 o 
   8   5  10       66.26       83.53     35.95 o 
   0   6  10      258.11      309.05     20.40 o 
   1   6  10     6073.91     6058.26    134.20 o 
   2   6  10     8385.10     8630.34    181.89 o 
   3   6  10      844.40      832.24     26.28 o 
   4   6  10     1165.57     1110.26     33.71 o 
   5   6  10      724.67      719.32     29.97 o 
   6   6  10      207.58      297.18     40.58 o 
   7   6  10       20.42       37.05     29.42 o 
   0   7  10      462.80      388.67     30.55 o 
   1   7  10     4620.67     4668.10    100.85 o 
   2   7  10      336.47      321.11     15.48 o 
   3   7  10      168.26      205.24     14.21 o 
   4   7  10      178.88      175.61     15.92 o 
   5   7  10      498.46      471.09     31.85 o 
   6   7  10      990.40      931.92     43.97 o 
   7   7  10     1257.67     1162.54     63.04 o 
   0   8  10       56.76       70.38     15.74 o 
   1   8  10      367.16      322.77     15.59 o 
   2   8  10     3581.40     3391.02     76.25 o 
   3   8  10     1021.19      984.36     29.75 o 
   4   8  10      615.65      633.54     24.34 o 
   5   8  10      994.80     1011.91     41.00 o 
   6   8  10      111.54      133.74     25.85 o 
   7   8  10      366.43      335.24     39.48 o 
   0   9  10      800.02      774.87     34.48 o 
   1   9  10      944.97      947.83     29.29 o 
   2   9  10     1557.50     1525.62     39.96 o 
   3   9  10     1788.77     1735.56     44.74 o 
   4   9  10       33.31       14.51     17.52 o 
   5   9  10      936.90      972.55     43.96 o 
   6   9  10      784.38      721.02     44.22 o 
   7   9  10      135.89      139.66     35.92 o 
   0  10  10      487.49      489.93     27.25 o 
   1  10  10       49.20       54.04     12.07 o 
   2  10  10     1537.43     1583.02     41.33 o 
   3  10  10     1075.06     1037.35     33.96 o 
   4  10  10     1277.43     1215.97     41.91 o 
   5  10  10      429.56      474.13     36.57 o 
   6  10  10      252.12      199.84     31.85 o 
   7  10  10      133.06      114.66     36.09 o 
   0  11  10     1288.72     1214.54     52.63 o 
   1  11  10      886.19      975.50     29.46 o 
   2  11  10      881.45      860.30     27.80 o 
   3  11  10     1359.23     1286.53     41.86 o 
   4  11  10       24.63       63.56     20.45 o 
   5  11  10      161.01      122.11     28.51 o 
   6  11  10      432.60      371.14     37.22 o 
   7  11  10     1071.23     1090.28     63.41 o 
   0  12  10     1721.24     1696.86     67.35 o 
   1  12  10     1960.39     1901.44     48.10 o 
   2  12  10      111.63      118.77     15.54 o 
   3  12  10     1487.33     1353.14     44.71 o 
   4  12  10      365.52      370.51     29.36 o 
   5  12  10       44.49       28.84     27.65 o 
   6  12  10      295.46      280.79     35.60 o 
   7  12  10      148.79      135.59     37.73 o 
   0  13  10     1968.94     1868.10     67.39 o 
   1  13  10     1518.41     1482.61     40.50 o 
   2  13  10      707.23      678.01     29.08 o 
   3  13  10     8424.03     8184.21    203.23 o 
   4  13  10      269.79      256.90     27.10 o 
   5  13  10       67.50       62.87     29.34 o 
   6  13  10       39.55       -9.65     28.53 o 
   0  14  10     2517.18     2527.88     87.09 o 
   1  14  10      137.56       92.94     17.25 o 
   2  14  10       77.00       83.55     19.23 o 
   3  14  10      811.21      707.91     37.15 o 
   4  14  10       21.54       18.93     22.04 o 
   5  14  10      757.44      802.11     67.15 o 
   6  14  10      261.94      264.17     36.56 o 
   0  15  10       50.24       42.91     22.36 o 
   1  15  10     1488.46     1517.46     45.20 o 
   2  15  10     1175.70     1163.70     41.03 o 
   3  15  10      253.30      317.87     31.25 o 
   4  15  10      168.96      173.73     27.27 o 
   5  15  10       53.33       98.46     30.29 o 
   6  15  10      848.20      918.40     53.63 o 
   0  16  10      271.93      341.89     29.61 o 
   1  16  10      573.15      596.48     28.98 o 
   2  16  10      268.55      250.32     26.45 o 
   3  16  10      184.88      182.98     24.97 o 
   4  16  10      317.14      297.52     34.41 o 
   5  16  10       56.69       76.06     31.05 o 
   6  16  10        1.54       20.12     31.64 o 
   0  17  10     1269.05     1254.16     60.79 o 
   1  17  10       68.52       88.16     19.54 o 
   2  17  10      908.39      847.18     41.61 o 
   3  17  10       91.69       84.25     24.65 o 
   4  17  10      530.02      544.86     41.45 o 
   5  17  10      169.00      113.87     31.85 o 
   0  18  10      423.92      436.27     37.06 o 
   1  18  10       93.78       95.33     22.73 o 
   2  18  10      288.69      309.80     28.27 o 
   3  18  10        5.32        5.02     24.04 o 
   4  18  10       90.29       53.35     30.28 o 
   5  18  10      132.76      106.65     33.18 o 
   0  19  10     2360.41     2444.18    108.32 o 
   1  19  10       61.22       64.66     24.65 o 
   2  19  10      145.30      180.84     26.96 o 
   3  19  10      112.83       99.41     26.86 o 
   4  19  10      118.75       80.84     31.72 o 
   0  20  10      787.54      846.18    116.94 o 
   1  20  10      360.73      358.82     38.69 o 
   2  20  10      544.27      581.93     36.06 o 
   3  20  10      156.58      163.03     28.22 o 
   4  20  10      171.53      191.88     34.76 o 
   0  21  10        6.00      -46.28     47.33 o 
   1  21  10      217.52      214.24     37.70 o 
   2  21  10      238.81      290.89     33.23 o 
   3  21  10      124.83      123.60     28.33 o 
   0  22  10       60.20       94.86     60.93 o 
   1  22  10        3.48        4.48     31.70 o 
   2  22  10       15.43      -17.37     28.55 o 
   3  22  10      302.70      440.26     54.70 o 
   0  23  10        0.31       49.90     52.21 o 
   1  23  10      256.62      284.36     44.18 o 
   2  23  10       29.93       48.01     47.78 o 
   1   0  11     4337.07     4679.74    201.64 o 
   2   0  11     2067.82     2342.42     84.82 o 
   3   0  11      785.88      859.31     35.77 o 
   4   0  11     1340.02     1350.21     52.48 o 
   5   0  11       33.14       76.20    107.30 o 
   6   0  11      557.02      617.36     44.07 o 
   7   0  11      786.77      844.65     54.54 o 
   8   0  11       77.74       34.79     48.49 o 
   0   1  11      737.28      855.85     58.14 o 
   1   1  11     4654.81     5227.26    270.50 o 
   2   1  11     6617.51     6899.14    217.03 o 
   3   1  11      536.21      513.34     26.74 o 
   4   1  11     1172.08     1224.96     56.34 o 
   5   1  11     1848.23     1636.03     51.11 o 
   6   1  11       18.88      219.56     23.00 o 
   7   1  11      208.33      335.68     53.85 o 
   8   1  11      553.09      619.29     38.19 o 
   0   2  11     1224.81     1112.36     57.12 o 
   1   2  11      967.51     1156.38     69.43 o 
   2   2  11     2114.78     1801.97     48.37 o 
   3   2  11     1669.78     1560.46     42.35 o 
   4   2  11     1487.96     1408.12     38.27 o 
   5   2  11      263.51      741.87    157.85 o 
   6   2  11      696.97      582.09     32.55 o 
   7   2  11       96.45       70.53     29.18 o 
   8   2  11      496.61      531.81     42.28 o 
   0   3  11        0.77        1.88     13.68 o 
   1   3  11      198.97      196.93     12.16 o 
   2   3  11      694.63      659.29     22.80 o 
   3   3  11      846.96      811.54     28.33 o 
   4   3  11     1069.33     1146.67     33.25 o 
   5   3  11     1693.88     1668.02     48.73 o 
   6   3  11        8.51      110.92     23.22 o 
   7   3  11       95.23      112.75     26.65 o 
   8   3  11      558.69      565.06     63.77 o 
   0   4  11      290.03      296.38     19.45 o 
   1   4  11     3577.24     3455.63     75.68 o 
   2   4  11     1309.28     1341.29     41.45 o 
   3   4  11     1455.59     1329.80     37.67 o 
   4   4  11     2226.66     2084.90     51.82 o 
   5   4  11      649.22      708.65     53.82 o 
   6   4  11      234.67      313.04     26.02 o 
   7   4  11      115.26       74.19     29.13 o 
   8   4  11      656.74      627.39     45.12 o 
   0   5  11     2467.89     2446.98     87.19 o 
   1   5  11     1059.07     1091.49     31.49 o 
   2   5  11     2242.98     2204.04     51.92 o 
   3   5  11       21.99       17.48     10.89 o 
   4   5  11      284.71      280.60     18.15 o 
   5   5  11     5226.39     5150.65    120.87 o 
   6   5  11      611.79      644.80     38.56 o 
   7   5  11      302.09      252.95     34.14 o 
   0   6  11    10209.24    10676.69    346.75 o 
   1   6  11     1155.16     1181.17     33.26 o 
   2   6  11     1245.82     1295.14     34.57 o 
   3   6  11      348.32      373.29     17.14 o 
   4   6  11      830.51      755.43     26.53 o 
   5   6  11      122.80      139.90     23.25 o 
   6   6  11     1308.29     1236.17     51.55 o 
   7   6  11       51.46       79.64     34.70 o 
   0   7  11     6595.39     6620.48    198.86 o 
   1   7  11     1577.68     1509.94     38.44 o 
   2   7  11     1506.03     1513.87     39.14 o 
   3   7  11     1221.96     1262.48     35.17 o 
   4   7  11      155.60      201.67     16.52 o 
   5   7  11      482.90      522.00     37.94 o 
   6   7  11        8.46       60.07     26.01 o 
   7   7  11      300.37      291.25     51.31 o 
   0   8  11     1274.64     1334.77     55.62 o 
   1   8  11      185.31      180.94     13.52 o 
   2   8  11     2520.42     2552.41     59.67 o 
   3   8  11       68.98       70.96     12.92 o 
   4   8  11     1973.55     1805.03     47.31 o 
   5   8  11     3161.93     2708.62     78.57 o 
   6   8  11      662.57      522.67     38.28 o 
   7   8  11       43.52       74.05     32.59 o 
   0   9  11      741.02      844.65     52.49 o 
   1   9  11      242.73      261.38     15.27 o 
   2   9  11     2085.22     2110.05     51.40 o 
   3   9  11      313.50      324.10     17.36 o 
   4   9  11      891.84      913.42     34.80 o 
   5   9  11       17.23       27.49     22.14 o 
   6   9  11      425.35      448.82     41.57 o 
   7   9  11       27.28       12.38     38.08 o 
   0  10  11        1.07        6.22     16.95 o 
   1  10  11     2255.90     2207.34     56.09 o 
   2  10  11      284.76      284.50     16.30 o 
   3  10  11     5892.72     5647.75    129.41 o 
   4  10  11       42.20       -1.44     18.02 o 
   5  10  11      628.70      598.08     35.06 o 
   6  10  11      223.86      246.53     36.84 o 
   7  10  11      225.03      258.03     42.01 o 
   0  11  11       21.60       12.05     27.03 o 
   1  11  11      477.99      487.48     20.60 o 
   2  11  11      144.35      168.69     15.16 o 
   3  11  11     2148.38     2198.24     61.74 o 
   4  11  11     1824.47     1752.57     56.87 o 
   5  11  11      151.11      147.95     28.70 o 
   6  11  11       40.60       71.21     29.43 o 
   7  11  11       13.74       23.37     34.05 o 
   0  12  11       16.55      -13.12     13.32 o 
   1  12  11      390.23      427.86     19.95 o 
   2  12  11     1021.71     1015.69     33.81 o 
   3  12  11      211.34      189.63     20.85 o 
   4  12  11      907.54      953.19     47.36 o 
   5  12  11      577.69      600.01     45.01 o 
   6  12  11      464.44      465.13     40.13 o 
   7  12  11       22.92      -19.89     33.10 o 
   0  13  11      368.94      419.67     31.76 o 
   1  13  11      496.30      558.15     22.96 o 
   2  13  11      163.00      154.72     21.66 o 
   3  13  11     1421.51     1296.25     46.88 o 
   4  13  11      297.57      281.59     32.10 o 
   5  13  11      196.20      203.82     32.09 o 
   6  13  11      117.53      153.96     36.70 o 
   0  14  11     3973.41     4012.04    128.74 o 
   1  14  11      514.91      524.61     26.39 o 
   2  14  11      205.94      260.58     22.39 o 
   3  14  11     1436.47     1472.47     55.36 o 
   4  14  11      718.25      657.31     41.39 o 
   5  14  11      325.16      312.66     35.62 o 
   6  14  11       65.13       62.01     32.38 o 
   0  15  11       13.67       37.86     22.30 o 
   1  15  11     1953.58     1925.72     52.90 o 
   2  15  11      118.73      146.82     20.66 o 
   3  15  11       62.03       87.29     23.83 o 
   4  15  11      162.35      158.22     30.34 o 
   5  15  11      749.30      805.76     48.56 o 
   6  15  11      230.06      282.93     38.08 o 
   0  16  11      366.14      422.95     32.13 o 
   1  16  11      494.71      476.63     26.76 o 
   2  16  11      670.33      667.57     36.17 o 
   3  16  11      136.72      101.65     28.63 o 
   4  16  11      441.44      456.26     38.26 o 
   5  16  11      242.33      259.68     35.95 o 
   6  16  11       20.44       27.12     32.56 o 
   0  17  11      144.93       97.48     28.23 o 
   1  17  11       45.30       59.10     19.19 o 
   2  17  11      356.26      348.96     29.36 o 
   3  17  11      824.58      805.62     40.04 o 
   4  17  11      118.61      146.13     31.69 o 
   5  17  11       37.07      112.04     32.76 o 
   0  18  11      586.56      571.51     41.34 o 
   1  18  11       32.31        3.45     21.21 o 
   2  18  11     1178.51     1242.20     50.91 o 
   3  18  11      365.02      391.63     32.00 o 
   4  18  11      154.06      138.87     32.69 o 
   5  18  11      179.01      176.82     35.74 o 
   0  19  11       57.98      123.99     34.41 o 
   1  19  11       97.29       56.76     25.57 o 
   2  19  11      850.75      886.93     42.85 o 
   3  19  11      364.04      405.79     33.09 o 
   4  19  11       33.78       -6.74     33.60 o 
   0  20  11      176.92       30.53     49.08 o 
   1  20  11       60.00       41.32     24.65 o 
   2  20  11      187.08      190.56     30.10 o 
   3  20  11       88.36       89.63     30.60 o 
   4  20  11      230.33      240.61     35.50 o 
   0  21  11       18.93       52.20     50.09 o 
   1  21  11      392.40      489.75     43.19 o 
   2  21  11      184.62      171.67     31.48 o 
   3  21  11      116.63      149.00     32.76 o 
   0  22  11      157.25      214.64    136.12 o 
   1  22  11      296.72      434.19     43.54 o 
   2  22  11       25.89       20.00     28.55 o 
   0  23  11       40.64       11.86     50.80 o 
   1  23  11      267.97      294.79     44.35 o 
   0   0  12     8145.55     7900.16    396.73 o 
   1   0  12     1524.32     2190.21    195.23 o 
   2   0  12       70.89       98.43     19.99 o 
   3   0  12      376.98      441.29     30.26 o 
   4   0  12     2020.72     1773.61     64.22 o 
   5   0  12      129.41      183.92     49.96 o 
   6   0  12      424.04      427.79     42.25 o 
   7   0  12      256.54      219.03     36.93 o 
   8   0  12        8.37       -2.60     53.86 o 
   0   1  12        0.05        4.45     14.31 o 
   1   1  12     1079.38     1391.16     88.42 o 
   2   1  12     3298.23     3479.92     83.88 o 
   3   1  12       58.01       71.90     12.70 o 
   4   1  12      241.47      340.36     21.58 o 
   5   1  12     1952.01     2263.33    119.57 o 
   6   1  12       81.51      161.95     26.50 o 
   7   1  12       39.36       57.23     26.52 o 
   8   1  12      315.85      259.98     30.61 o 
   0   2  12     2175.95     2107.38     91.44 o 
   1   2  12     1658.08     1933.95    120.84 o 
   2   2  12     2182.03     2213.23     57.56 o 
   3   2  12      121.91      127.71     13.65 o 
   4   2  12      294.38      308.32     19.38 o 
   5   2  12     1832.34     2117.52    119.96 o 
   6   2  12      103.56      120.84     22.77 o 
   7   2  12      106.04      113.19     25.13 o 
   8   2  12       67.47      130.74     35.49 o 
   0   3  12      345.00      342.45     23.48 o 
   1   3  12      397.68      417.67     21.85 o 
   2   3  12     1511.03     1505.67     53.37 o 
   3   3  12      337.18      336.18     17.72 o 
   4   3  12      381.37      390.11     22.09 o 
   5   3  12      720.78      748.00     52.39 o 
   6   3  12      283.72      308.73     24.97 o 
   7   3  12      411.64      385.67     32.31 o 
   8   3  12       29.07       49.37     31.25 o 
   0   4  12      158.32      163.34     17.44 o 
   1   4  12     1844.93     1846.37     43.92 o 
   2   4  12     1377.89     1374.42     40.00 o 
   3   4  12     1999.82     1780.06     46.87 o 
   4   4  12      320.63      297.43     19.22 o 
   5   4  12      774.76      863.19     53.34 o 
   6   4  12      244.02      324.20     40.10 o 
   7   4  12      921.13      907.70     49.71 o 
   0   5  12      747.31      783.65     36.93 o 
   1   5  12    10640.07    10787.82    225.53 o 
   2   5  12     4529.65     4443.26     96.53 o 
   3   5  12      232.33      232.20     16.67 o 
   4   5  12      822.53      855.71     30.64 o 
   5   5  12     1134.16     1251.81     40.71 o 
   6   5  12     2514.19     2264.82     69.11 o 
   7   5  12      646.41      686.43     91.50 o 
   0   6  12    13188.86    13438.78    435.28 o 
   1   6  12      236.05      262.88     14.05 o 
   2   6  12     2997.01     2942.76     66.93 o 
   3   6  12     1060.83      981.07     29.79 o 
   4   6  12       67.07       77.12     15.99 o 
   5   6  12      660.08      634.45     28.53 o 
   6   6  12      661.05      660.62     44.66 o 
   7   6  12      159.22      129.68     31.31 o 
   0   7  12     3703.55     3734.97    116.99 o 
   1   7  12     4647.02     4758.38    107.44 o 
   2   7  12     2239.94     2201.90     52.74 o 
   3   7  12      208.58      167.61     14.42 o 
   4   7  12      370.77      387.95     21.48 o 
   5   7  12      211.96      219.08     25.05 o 
   6   7  12      466.19      527.63     42.54 o 
   7   7  12      502.26      547.93     46.41 o 
   0   8  12      208.01      192.34     20.07 o 
   1   8  12        6.01       -1.79     11.02 o 
   2   8  12      520.61      571.17     21.26 o 
   3   8  12      539.55      501.55     20.71 o 
   4   8  12      419.03      448.37     23.25 o 
   5   8  12       62.64       52.62     21.96 o 
   6   8  12       16.35       37.69     26.78 o 
   7   8  12      107.78       57.12     33.83 o 
   0   9  12        9.41       16.96     12.84 o 
   1   9  12      193.42      196.32     14.63 o 
   2   9  12       38.83       27.32     12.33 o 
   3   9  12      944.97      999.52     31.48 o 
   4   9  12      835.03      792.99     35.38 o 
   5   9  12      582.56      611.86     35.17 o 
   6   9  12       29.03       38.29     30.68 o 
   7   9  12        3.86      -35.18     31.23 o 
   0  10  12      308.72      381.30     25.73 o 
   1  10  12      981.87      932.70     28.62 o 
   2  10  12      310.54      338.85     17.93 o 
   3  10  12        7.83        6.70     15.29 o 
   4  10  12     1154.78     1099.44     43.11 o 
   5  10  12       97.46      105.22     24.33 o 
   6  10  12      446.29      369.70     40.35 o 
   7  10  12       66.06       61.73     35.58 o 
   0  11  12     1921.32     1831.91     65.98 o 
   1  11  12      592.81      621.73     24.57 o 
   2  11  12      949.76      973.47     30.62 o 
   3  11  12     3102.12     2950.35     78.21 o 
   4  11  12      341.85      343.71     28.53 o 
   5  11  12      846.64      745.87     44.24 o 
   6  11  12      287.68      209.24     36.30 o 
   7  11  12        2.58      -20.68     33.10 o 
   0  12  12       35.28       32.18     18.30 o 
   1  12  12      211.15      220.16     17.05 o 
   2  12  12     5116.28     5088.08    118.05 o 
   3  12  12     1018.23     1054.71     38.61 o 
   4  12  12     2516.94     2378.25     82.67 o 
   5  12  12      347.81      356.49     35.36 o 
   6  12  12     1055.19      995.62     59.35 o 
   0  13  12       24.65       13.65     14.84 o 
   1  13  12      718.01      737.72     26.83 o 
   2  13  12     2312.34     2158.09     61.43 o 
   3  13  12      211.91      229.04     23.60 o 
   4  13  12      141.06      149.96     27.96 o 
   5  13  12      103.05      107.39     35.83 o 
   6  13  12      383.46      329.41     40.52 o 
   0  14  12     1835.45     1815.90     82.11 o 
   1  14  12      712.07      694.40     30.19 o 
   2  14  12      737.41      708.17     33.49 o 
   3  14  12      307.06      344.09     28.35 o 
   4  14  12      370.45      327.06     33.09 o 
   5  14  12      601.86      613.35     42.95 o 
   6  14  12      207.46      253.42     36.15 o 
   0  15  12        5.70       -9.27     22.09 o 
   1  15  12     1519.13     1575.62     49.46 o 
   2  15  12      399.87      453.63     26.50 o 
   3  15  12      317.84      284.62     27.95 o 
   4  15  12     1164.63     1143.29     74.84 o 
   5  15  12       12.86      -36.05     28.69 o 
   6  15  12      237.89      175.73     35.45 o 
   0  16  12      378.72      395.18     35.67 o 
   1  16  12      155.76      147.96     20.80 o 
   2  16  12       66.46       43.51     21.95 o 
   3  16  12       58.61       38.04     23.36 o 
   4  16  12       16.75       -6.40     28.26 o 
   5  16  12      580.77      632.06     46.25 o 
   0  17  12      231.25      275.17     32.42 o 
   1  17  12     1370.44     1306.09     44.27 o 
   2  17  12      561.18      643.11     35.55 o 
   3  17  12      410.33      370.10     29.50 o 
   4  17  12      587.29      662.44     43.78 o 
   5  17  12       52.21       -8.69     30.11 o 
   0  18  12      631.15      558.32     47.33 o 
   1  18  12     1144.84     1218.36     48.99 o 
   2  18  12      543.54      518.26     33.45 o 
   3  18  12      175.05      210.29     31.30 o 
   4  18  12      250.43      257.59     35.78 o 
   5  18  12       45.32       10.59     31.65 o 
   0  19  12       50.18       33.10     37.49 o 
   1  19  12      566.04      635.49     40.12 o 
   2  19  12     1373.23     1375.68     55.12 o 
   3  19  12     1178.70     1283.73     54.30 o 
   4  19  12      484.50      507.23     41.73 o 
   0  20  12       51.30       29.08     41.30 o 
   1  20  12       63.83       34.13     25.09 o 
   2  20  12      995.72     1116.35     53.25 o 
   3  20  12      307.77      354.30     36.12 o 
   4  20  12      638.26      709.88     48.20 o 
   0  21  12        0.29      -14.86     54.52 o 
   1  21  12      148.04      210.03     33.00 o 
   2  21  12       12.87        9.35     27.48 o 
   3  21  12      229.50      245.80     35.13 o 
   0  22  12        7.96       85.58     51.29 o 
   1  22  12       85.74       91.18     34.46 o 
   2  22  12       63.62       61.04     29.19 o 
   0  23  12       43.94      112.44     55.03 o 
   1  23  12       70.96       51.14     36.89 o 
   1   0  13       12.50        7.40     14.31 o 
   2   0  13     6523.09     6438.71    237.82 o 
   3   0  13      584.17      587.71     35.51 o 
   4   0  13       35.89        6.97     23.30 o 
   5   0  13      587.40      511.66     39.62 o 
   6   0  13     1056.57     1020.50     58.78 o 
   7   0  13       98.17      125.65     57.90 o 
   8   0  13       37.97       47.65     49.54 o 
   0   1  13        1.49       12.70     14.82 o 
   1   1  13      650.58      896.54     55.72 o 
   2   1  13     2092.65     2057.18     53.84 o 
   3   1  13      360.70      379.58     18.91 o 
   4   1  13       60.33       75.45     15.19 o 
   5   1  13       73.84      189.64     36.36 o 
   6   1  13      475.92      616.59     36.16 o 
   7   1  13      555.89      459.76     30.53 o 
   0   2  13     3887.25     4146.28    154.15 o 
   1   2  13      720.08      781.97     43.42 o 
   2   2  13     3490.05     3613.45     88.61 o 
   3   2  13     1746.49     1646.88     44.13 o 
   4   2  13      282.39      251.85     18.42 o 
   5   2  13     1606.70     1499.87     48.95 o 
   6   2  13      425.95      596.03     30.54 o 
   7   2  13      227.01      257.39     28.20 o 
   0   3  13       92.63       85.73     18.05 o 
   1   3  13     3944.60     4434.37    171.57 o 
   2   3  13     1903.93     1988.90     57.32 o 
   3   3  13       49.50       46.45     13.25 o 
   4   3  13      140.27      114.45     15.03 o 
   5   3  13      728.88      920.54     55.80 o 
   6   3  13      583.86      674.23     32.75 o 
   7   3  13      733.00      865.55     44.57 o 
   0   4  13     6286.00     6538.53    230.81 o 
   1   4  13     1756.10     1723.19     46.76 o 
   2   4  13     1028.06     1028.65     31.26 o 
   3   4  13     2490.62     2410.69     82.09 o 
   4   4  13      363.34      314.34     21.49 o 
   5   4  13      941.16      937.61     36.09 o 
   6   4  13      403.77      490.14     30.71 o 
   7   4  13      748.70      848.33     90.35 o 
   0   5  13       44.82       47.12     15.48 o 
   1   5  13     1814.26     1879.55     45.46 o 
   2   5  13      383.31      405.79     17.55 o 
   3   5  13      386.18      387.53     20.59 o 
   4   5  13      248.34      191.76     21.08 o 
   5   5  13      273.64      327.73     32.06 o 
   6   5  13      478.60      453.28     42.01 o 
   7   5  13      834.64      818.64     51.56 o 
   0   6  13       92.29       74.73     21.52 o 
   1   6  13     1370.92     1254.66     35.83 o 
   2   6  13     1104.98     1169.13     32.89 o 
   3   6  13      578.80      594.71     22.31 o 
   4   6  13     5300.67     4902.03    114.48 o 
   5   6  13     1489.88     1306.70     45.03 o 
   6   6  13      118.89      149.68     29.19 o 
   7   6  13       70.70       88.80     36.33 o 
   0   7  13      204.87      237.07     20.41 o 
   1   7  13      420.75      491.36     19.28 o 
   2   7  13      328.23      357.96     17.09 o 
   3   7  13      427.81      431.91     19.50 o 
   4   7  13      332.58      305.77     21.34 o 
   5   7  13      620.96      613.28     32.65 o 
   6   7  13      378.70      336.43     33.34 o 
   7   7  13       94.17      116.84     34.40 o 
   0   8  13     1795.43     1791.45     63.52 o 
   1   8  13      174.42      179.02     15.01 o 
   2   8  13      434.35      419.85     18.91 o 
   3   8  13      715.53      677.45     24.65 o 
   4   8  13      291.53      260.34     19.92 o 
   5   8  13      707.96      662.00     34.28 o 
   6   8  13       94.34       22.78     26.05 o 
   7   8  13       43.60       18.03     38.34 o 
   0   9  13        0.49       -1.40     13.99 o 
   1   9  13     1057.65     1072.72     31.51 o 
   2   9  13       52.03       43.42     13.04 o 
   3   9  13      603.04      604.06     23.73 o 
   4   9  13     2298.00     2155.78     65.58 o 
   5   9  13      724.98      768.95     39.70 o 
   6   9  13      476.62      438.83     43.35 o 
   7   9  13       68.10       34.91     50.80 o 
   0  10  13      639.26      597.24     36.19 o 
   1  10  13     9103.98     9032.48    191.77 o 
   2  10  13        5.74       -0.86     13.11 o 
   3  10  13      554.12      569.22     25.46 o 
   4  10  13      970.79     1072.51     42.99 o 
   5  10  13     1939.46     1888.23     76.69 o 
   6  10  13       75.04       41.61     31.61 o 
   7  10  13       35.88       11.18     33.30 o 
   0  11  13     1050.31     1054.35     53.62 o 
   1  11  13     2078.09     1943.18     52.25 o 
   2  11  13      545.96      598.49     23.79 o 
   3  11  13      166.20       99.08     19.39 o 
   4  11  13      439.83      374.48     31.23 o 
   5  11  13        6.11      -19.03     25.57 o 
   6  11  13       49.85       54.71     33.02 o 
   7  11  13      110.41      100.94     36.35 o 
   0  12  13      927.80      863.48     40.93 o 
   1  12  13      525.35      548.96     22.65 o 
   2  12  13     2864.72     2869.40     72.56 o 
   3  12  13      312.23      281.91     23.34 o 
   4  12  13      702.44      741.74     38.01 o 
   5  12  13      684.05      687.39     42.93 o 
   6  12  13      244.90      198.62     36.85 o 
   0  13  13      309.42      291.25     34.75 o 
   1  13  13     1113.10     1119.56     34.51 o 
   2  13  13      570.01      523.23     27.52 o 
   3  13  13      287.38      294.32     24.00 o 
   4  13  13       16.18       12.05     26.78 o 
   5  13  13      167.24      147.13     31.37 o 
   6  13  13       35.21       16.01     32.75 o 
   0  14  13      324.28      294.32     30.60 o 
   1  14  13      288.91      264.98     20.90 o 
   2  14  13      121.21      107.06     20.85 o 
   3  14  13       61.86       32.49     22.12 o 
   4  14  13     2086.89     1973.61     74.44 o 
   5  14  13      118.17      111.67     35.21 o 
   6  14  13      303.82      332.97     41.84 o 
   0  15  13      573.27      590.35     40.86 o 
   1  15  13      430.12      438.34     26.25 o 
   2  15  13      931.83      913.69     38.71 o 
   3  15  13      116.54       80.62     23.03 o 
   4  15  13      344.31      349.49     37.62 o 
   5  15  13      296.69      303.09     36.85 o 
   6  15  13       13.09      -22.93     34.36 o 
   0  16  13     6281.94     6206.55    212.91 o 
   1  16  13      111.26       90.03     19.55 o 
   2  16  13      226.55      267.93     26.48 o 
   3  16  13      153.98      119.14     25.20 o 
   4  16  13      928.98      884.48     48.76 o 
   5  16  13      605.67      631.23     45.01 o 
   0  17  13      133.39      136.66     29.40 o 
   1  17  13       69.86       99.59     20.28 o 
   2  17  13       15.56       -7.23     22.35 o 
   3  17  13      603.72      574.61     39.75 o 
   4  17  13      309.49      311.23     36.66 o 
   5  17  13      157.07      125.21     39.34 o 
   0  18  13     1203.95     1248.67     70.69 o 
   1  18  13       10.11       -7.98     23.16 o 
   2  18  13      106.34      130.13     33.85 o 
   3  18  13      133.51      143.46     30.74 o 
   4  18  13      358.76      402.00     38.00 o 
   5  18  13     1090.38     1251.41     62.83 o 
   0  19  13      674.23      693.40     53.16 o 
   1  19  13       44.28       24.52     24.72 o 
   2  19  13      465.68      539.09     35.48 o 
   3  19  13      525.95      518.32     55.77 o 
   4  19  13       49.63       25.99     30.42 o 
   0  20  13        2.93       23.14     39.15 o 
   1  20  13        2.59       -6.44     29.29 o 
   2  20  13       24.67        7.74     26.00 o 
   3  20  13      899.66     1052.12     54.71 o 
   4  20  13      134.78      149.76     34.94 o 
   0  21  13      350.00      288.50     61.12 o 
   1  21  13       83.74       94.12     30.42 o 
   2  21  13      176.31      172.74     31.03 o 
   3  21  13      279.44      362.18     41.49 o 
   0  22  13       47.32      102.10     53.27 o 
   1  22  13       11.18       -5.73     31.53 o 
   2  22  13      345.91      435.30     38.16 o 
   0  23  13       25.26      -44.17     47.89 o 
   0   0  14      327.94      349.06     31.71 o 
   1   0  14      892.29     1171.06     99.91 o 
   2   0  14     4621.48     4984.38    185.04 o 
   3   0  14        2.06      -15.77     20.71 o 
   4   0  14      141.90      128.78     26.34 o 
   5   0  14     3661.80     3565.04    130.84 o 
   6   0  14      354.65      421.94     39.33 o 
   7   0  14      558.72      564.79     47.83 o 
   0   1  14      783.47      988.19     76.38 o 
   1   1  14       33.67       32.52     10.91 o 
   2   1  14     1367.40     1350.03     41.52 o 
   3   1  14      221.52      191.14     17.78 o 
   4   1  14      180.07      169.49     19.76 o 
   5   1  14      875.03      920.21     65.79 o 
   6   1  14      139.39      241.79     25.02 o 
   7   1  14      133.01      273.28     43.93 o 
   0   2  14      127.53      118.27     17.60 o 
   1   2  14     1529.68     1637.67     97.59 o 
   2   2  14     4387.92     4415.74    107.21 o 
   3   2  14      423.72      452.42     20.48 o 
   4   2  14      151.75      153.97     19.34 o 
   5   2  14      693.64      775.08     39.87 o 
   6   2  14      122.18      171.37     31.48 o 
   7   2  14        2.65       19.86     23.76 o 
   0   3  14     2793.59     3079.80    107.19 o 
   1   3  14     1739.84     2021.08     93.32 o 
   2   3  14     1730.68     1774.76     50.07 o 
   3   3  14      225.46      240.02     16.80 o 
   4   3  14      171.37      169.31     18.49 o 
   5   3  14      365.02      452.69     28.60 o 
   6   3  14     2237.00     1991.18     60.30 o 
   7   3  14      600.42      594.28     38.47 o 
   0   4  14     1699.98     1881.19    104.94 o 
   1   4  14      223.11      224.97     14.87 o 
   2   4  14      269.32      322.65     17.35 o 
   3   4  14      175.17      189.34     15.13 o 
   4   4  14      788.72      693.04     29.32 o 
   5   4  14      688.34      777.41     36.03 o 
   6   4  14      174.88      111.63     31.20 o 
   7   4  14      389.40      478.84     67.54 o 
   0   5  14     4038.33     4042.62    125.23 o 
   1   5  14      378.42      419.97     17.93 o 
   2   5  14     1574.02     1424.68     39.35 o 
   3   5  14      390.70      416.09     21.70 o 
   4   5  14      377.49      321.21     21.46 o 
   5   5  14     1066.77      981.92     38.29 o 
   6   5  14      235.52      280.65     31.00 o 
   7   5  14      731.24      762.30     66.40 o 
   0   6  14     4316.73     4197.51    142.88 o 
   1   6  14     4474.78     4475.56     97.50 o 
   2   6  14      934.95      931.08     29.52 o 
   3   6  14      413.77      368.91     20.46 o 
   4   6  14      818.13      739.99     29.32 o 
   5   6  14       89.89      101.56     21.83 o 
   6   6  14      153.46      122.54     27.07 o 
   7   6  14      393.73      431.38     51.42 o 
   0   7  14        6.17       -5.95     15.27 o 
   1   7  14     1827.00     1717.66     45.38 o 
   2   7  14      161.59      154.18     14.14 o 
   3   7  14      935.30      953.92     30.23 o 
   4   7  14      293.83      303.20     21.08 o 
   5   7  14      161.39      169.01     25.47 o 
   6   7  14      159.24      117.46     28.40 o 
   7   7  14       24.67       19.54     31.86 o 
   0   8  14        0.02      -13.66     17.24 o 
   1   8  14       19.26        9.59     11.79 o 
   2   8  14     3456.62     3467.97     78.70 o 
   3   8  14      241.92      200.49     16.16 o 
   4   8  14     1058.22      894.90     32.59 o 
   5   8  14      238.13      126.11     25.32 o 
   6   8  14        8.68       -2.22     26.64 o 
   7   8  14      143.48      106.04     34.69 o 
   0   9  14       66.31      107.24     19.63 o 
   1   9  14     1261.76     1209.88     36.21 o 
   2   9  14      642.24      631.20     23.78 o 
   3   9  14      447.49      437.51     20.91 o 
   4   9  14        1.19      -28.19     20.68 o 
   5   9  14      581.82      617.38     36.25 o 
   6   9  14      124.87      117.28     33.53 o 
   7   9  14      711.34      661.59     50.12 o 
   0  10  14        3.69       12.67     11.97 o 
   1  10  14      115.39      111.81     15.14 o 
   2  10  14      888.19      816.25     28.10 o 
   3  10  14      726.05      681.11     28.15 o 
   4  10  14      301.73      275.62     26.11 o 
   5  10  14      156.00      131.96     26.20 o 
   6  10  14      206.32      185.62     44.31 o 
   7  10  14      281.47      243.55     39.99 o 
   0  11  14       90.76       82.18     21.67 o 
   1  11  14     1126.84     1115.02     33.77 o 
   2  11  14     2645.42     2611.68     63.43 o 
   3  11  14     3643.40     3558.40     91.45 o 
   4  11  14      534.07      541.59     33.37 o 
   5  11  14      233.56      232.57     30.92 o 
   6  11  14       26.48        8.74     35.47 o 
   0  12  14     1373.75     1389.57     56.03 o 
   1  12  14      490.79      499.30     23.67 o 
   2  12  14      365.31      332.17     22.12 o 
   3  12  14      349.28      315.04     26.35 o 
   4  12  14       71.67       88.15     23.97 o 
   5  12  14      106.30       28.56     32.68 o 
   6  12  14      248.85      312.55     39.77 o 
   0  13  14      461.15      430.17     31.04 o 
   1  13  14      195.23      186.26     17.60 o 
   2  13  14     1867.78     1774.89     53.89 o 
   3  13  14      575.43      618.98     32.85 o 
   4  13  14      765.31      728.57     43.43 o 
   5  13  14       32.29       30.35     28.17 o 
   6  13  14      471.96      501.33     60.23 o 
   0  14  14      797.41      824.91     46.46 o 
   1  14  14      544.94      568.20     26.88 o 
   2  14  14     3043.71     3011.25     80.49 o 
   3  14  14     1922.07     1847.14     63.63 o 
   4  14  14      239.53      272.10     32.70 o 
   5  14  14      357.66      348.89     37.19 o 
   6  14  14      107.88       88.83     36.10 o 
   0  15  14      208.24      150.02     24.97 o 
   1  15  14     1143.95     1084.60     39.67 o 
   2  15  14     1233.15     1257.91     43.64 o 
   3  15  14      454.98      378.41     32.96 o 
   4  15  14      235.46      276.54     33.38 o 
   5  15  14      397.37      428.40     39.68 o 
   0  16  14      860.09      864.11     49.56 o 
   1  16  14      377.65      364.02     24.72 o 
   2  16  14      459.18      461.80     33.76 o 
   3  16  14       70.24       77.14     27.56 o 
   4  16  14      198.43      188.34     32.24 o 
   5  16  14      453.02      420.76     40.11 o 
   0  17  14      193.33      157.71     31.00 o 
   1  17  14      256.44      258.11     26.70 o 
   2  17  14      882.66      881.82     41.42 o 
   3  17  14       78.50       57.75     28.29 o 
   4  17  14      155.10      146.75     34.24 o 
   5  17  14      526.69      590.83     45.11 o 
   0  18  14     1015.86      962.10     61.56 o 
   1  18  14      102.25       62.44     25.40 o 
   2  18  14      315.74      319.22     29.56 o 
   3  18  14      117.22       94.67     29.87 o 
   4  18  14      355.93      351.77     37.43 o 
   0  19  14      127.10      173.65     37.85 o 
   1  19  14       51.86       17.71     31.69 o 
   2  19  14      107.67      146.07     26.22 o 
   3  19  14       33.69       76.38     29.78 o 
   4  19  14      285.76      273.86     36.94 o 
   0  20  14        7.34       26.02     56.22 o 
   1  20  14      311.60      337.65     32.73 o 
   2  20  14       32.52       37.17     27.50 o 
   3  20  14      509.29      668.81     44.83 o 
   0  21  14        2.81       73.91     52.15 o 
   1  21  14      138.75      188.29     33.07 o 
   2  21  14      120.36      175.40     31.43 o 
   3  21  14       57.52      105.53     34.91 o 
   0  22  14      536.49      691.89     79.11 o 
   1  22  14      174.76      180.67     36.22 o 
   2  22  14       97.65      106.65     30.70 o 
   1   0  15     2421.60     2880.38    298.03 o 
   2   0  15      407.41      433.03     47.85 o 
   3   0  15      281.67      296.13     32.14 o 
   4   0  15       97.59      134.17     30.40 o 
   5   0  15     2430.83     2384.70     96.49 o 
   6   0  15      306.90      375.47     38.26 o 
   7   0  15        2.17       51.97     45.17 o 
   0   1  15      180.52      235.03     20.99 o 
   1   1  15      330.00      388.53     25.57 o 
   2   1  15     1230.86     1264.90     43.68 o 
   3   1  15      399.52      413.26     22.59 o 
   4   1  15      859.46      885.00     34.36 o 
   5   1  15      376.90      470.79     66.77 o 
   6   1  15      190.18      221.31     24.40 o 
   7   1  15      232.74      330.61     51.34 o 
   0   2  15      748.99      813.77     40.85 o 
   1   2  15      200.26      274.55     16.72 o 
   2   2  15     1542.13     1621.68     48.29 o 
   3   2  15       54.73       49.38     13.64 o 
   4   2  15      362.13      352.88     24.40 o 
   5   2  15      333.44      361.60     25.22 o 
   6   2  15      156.57      200.23     23.85 o 
   7   2  15      838.16      790.13     58.81 o 
   0   3  15      376.28      374.98     24.21 o 
   1   3  15     2161.16     2460.03    135.08 o 
   2   3  15      649.99      713.89     25.40 o 
   3   3  15      941.71      983.27     32.28 o 
   4   3  15      112.12       97.57     18.91 o 
   5   3  15      380.81      407.33     32.82 o 
   6   3  15      247.64      230.76     23.13 o 
   7   3  15       71.58      200.52     54.37 o 
   0   4  15     3350.98     3669.28    141.19 o 
   1   4  15     3211.41     3657.20    168.64 o 
   2   4  15     3460.14     3459.27     89.19 o 
   3   4  15       15.12       13.05     13.99 o 
   4   4  15       71.41       34.79     13.99 o 
   5   4  15      635.56      549.91     38.33 o 
   6   4  15       53.16       26.83     28.56 o 
   7   4  15       25.44       28.58     26.76 o 
   0   5  15     3389.98     3410.82    118.96 o 
   1   5  15     1264.01     1287.23     35.30 o 
   2   5  15      809.81      873.10     27.14 o 
   3   5  15       36.51       32.79     13.79 o 
   4   5  15      291.83      296.89     22.77 o 
   5   5  15     1794.03     1616.06     54.58 o 
   6   5  15       79.17      108.37     25.88 o 
   7   5  15      311.52      364.63     37.02 o 
   0   6  15      967.38      924.18     39.70 o 
   1   6  15        9.13       -1.76     11.72 o 
   2   6  15      200.14      211.76     13.84 o 
   3   6  15      890.03      975.78     32.83 o 
   4   6  15     1190.71     1110.27     37.18 o 
   5   6  15       80.28      117.02     22.87 o 
   6   6  15      383.28      316.62     31.16 o 
   7   6  15      433.88      578.51     50.11 o 
   0   7  15     1180.69     1221.34     53.05 o 
   1   7  15       76.81       61.82     11.43 o 
   2   7  15      534.93      481.74     20.46 o 
   3   7  15      912.47      860.88     31.19 o 
   4   7  15      229.73      223.75     20.21 o 
   5   7  15     1658.84     1381.87     54.25 o 
   6   7  15      287.00      206.85     31.44 o 
   7   7  15      135.94      186.33     36.99 o 
   0   8  15     1302.93     1395.28     58.84 o 
   1   8  15      202.38      181.25     15.20 o 
   2   8  15      198.10      203.64     15.96 o 
   3   8  15       82.87       62.87     16.46 o 
   4   8  15     1395.43     1381.31     43.34 o 
   5   8  15      162.38      164.74     25.80 o 
   6   8  15       16.28       12.77     26.74 o 
   7   8  15      762.01      770.78     54.02 o 
   0   9  15      573.50      504.81     30.32 o 
   1   9  15      461.59      499.54     22.54 o 
   2   9  15      752.95      736.37     26.27 o 
   3   9  15      233.85      229.64     19.69 o 
   4   9  15     2753.39     2559.85     75.19 o 
   5   9  15      699.67      644.21     40.47 o 
   6   9  15      106.82       86.64     32.81 o 
   7   9  15      431.06      456.85     45.99 o 
   0  10  15      186.99      177.92     22.43 o 
   1  10  15      174.54      173.49     15.96 o 
   2  10  15       89.66       58.58     14.93 o 
   3  10  15      224.17      243.58     22.84 o 
   4  10  15      508.00      490.05     30.29 o 
   5  10  15      694.20      615.18     40.37 o 
   6  10  15      116.73       83.37     32.79 o 
   0  11  15     2644.11     2387.29     92.05 o 
   1  11  15      248.17      257.21     18.35 o 
   2  11  15     1289.58     1211.66     36.70 o 
   3  11  15     1486.05     1416.07     50.22 o 
   4  11  15      742.90      655.98     33.98 o 
   5  11  15      198.60      147.49     33.10 o 
   6  11  15      259.20      234.05     37.96 o 
   0  12  15      373.78      395.55     30.24 o 
   1  12  15        9.75       -0.41     15.00 o 
   2  12  15     2551.18     2461.00     64.94 o 
   3  12  15     1409.16     1312.57     48.08 o 
   4  12  15     1805.40     1831.93     65.03 o 
   5  12  15      190.68      165.20     34.96 o 
   6  12  15      124.44      104.71     34.44 o 
   0  13  15       72.53       56.57     23.03 o 
   1  13  15     1837.62     1834.77     51.76 o 
   2  13  15      307.45      277.52     23.71 o 
   3  13  15      292.30      240.88     24.89 o 
   4  13  15      348.19      410.46     35.17 o 
   5  13  15      188.15      235.41     33.95 o 
   6  13  15      191.29      194.05     42.97 o 
   0  14  15      430.86      400.60     31.10 o 
   1  14  15      575.94      528.24     26.35 o 
   2  14  15      263.52      277.76     23.65 o 
   3  14  15      610.52      647.50     35.94 o 
   4  14  15      244.36      280.60     32.98 o 
   5  14  15       14.69      -19.90     28.57 o 
   6  14  15      504.40      542.11     48.59 o 
   0  15  15      349.16      329.13     32.46 o 
   1  15  15      197.81      228.20     20.47 o 
   2  15  15      589.18      565.03     29.70 o 
   3  15  15      380.20      396.68     34.32 o 
   4  15  15      338.78      332.45     35.20 o 
   5  15  15      149.39      144.38     32.23 o 
   0  16  15      908.50      809.04     48.20 o 
   1  16  15      324.42      309.00     22.12 o 
   2  16  15      694.91      688.80     34.10 o 
   3  16  15       65.85       26.24     26.52 o 
   4  16  15      285.29      307.48     34.99 o 
   5  16  15      302.43      306.13     37.02 o 
   0  17  15      330.04      301.02     34.82 o 
   1  17  15       68.26       65.55     20.33 o 
   2  17  15       76.80       39.26     17.89 o 
   3  17  15     1143.00     1151.82     54.93 o 
   4  17  15      461.49      578.07     41.76 o 
   5  17  15      666.23      761.45     55.64 o 
   0  18  15      236.61      318.76     41.22 o 
   1  18  15      532.04      510.14     33.65 o 
   2  18  15       84.24      104.36     23.94 o 
   3  18  15      112.88      112.90     29.97 o 
   4  18  15      589.14      673.66     45.94 o 
   0  19  15       87.00       90.88     35.13 o 
   1  19  15      158.80      171.88     29.51 o 
   2  19  15      232.20      285.82     30.13 o 
   3  19  15       58.71       23.66     29.16 o 
   4  19  15      275.39      306.29     38.19 o 
   0  20  15        0.86      -41.10     39.53 o 
   1  20  15      283.64      280.98     31.59 o 
   2  20  15       61.83       48.05     27.51 o 
   3  20  15      172.45      169.32     32.85 o 
   0  21  15       33.51       98.97     51.77 o 
   1  21  15      415.68      478.28     40.51 o 
   2  21  15      299.92      275.75     38.85 o 
   0  22  15      120.54      116.25     54.76 o 
   1  22  15      276.23      322.35     41.13 o 
   0   0  16      251.48      352.96     40.82 o 
   1   0  16     1302.15     1316.08    148.38 o 
   2   0  16       98.58       80.79     21.39 o 
   3   0  16      417.07      428.51     33.34 o 
   4   0  16      961.50      832.09     62.83 o 
   5   0  16      728.04      807.51     49.17 o 
   6   0  16      716.70      538.78     43.49 o 
   7   0  16      172.89      208.85     45.43 o 
   0   1  16       87.49      113.34     18.12 o 
   1   1  16      341.41      487.65     37.52 o 
   2   1  16       52.51       47.66     12.91 o 
   3   1  16      207.53      198.53     19.48 o 
   4   1  16     2692.67     2553.31     69.35 o 
   5   1  16       37.98      346.26     51.66 o 
   6   1  16      157.18      243.95     24.42 o 
   7   1  16      353.41      334.00     32.49 o 
   0   2  16      772.75      871.40     61.53 o 
   1   2  16      409.62      499.84     40.06 o 
   2   2  16     1011.73     1146.53     35.01 o 
   3   2  16      227.76      255.12     17.37 o 
   4   2  16      914.35      809.32     37.73 o 
   5   2  16     1131.48     1151.69     50.22 o 
   6   2  16      492.96      676.33     40.21 o 
   7   2  16      335.03      323.81     38.34 o 
   0   3  16     1315.30     1555.69    125.11 o 
   1   3  16     1563.73     1848.35     88.13 o 
   2   3  16      433.41      399.32     19.59 o 
   3   3  16      417.94      419.62     22.15 o 
   4   3  16      214.15      183.79     30.29 o 
   5   3  16     1211.30     1317.85     67.06 o 
   6   3  16     1076.81     1079.14     48.63 o 
   7   3  16      198.04      242.63     40.14 o 
   0   4  16     1400.64     1416.44     67.77 o 
   1   4  16     2517.42     2656.72     81.89 o 
   2   4  16      832.01      967.17     31.46 o 
   3   4  16      572.81      545.88     23.88 o 
   4   4  16     2261.27     2079.93     62.67 o 
   5   4  16      876.39      894.12     52.78 o 
   6   4  16      482.57      623.51     65.49 o 
   7   4  16      190.70      191.11     39.05 o 
   0   5  16     1107.24     1178.62     54.14 o 
   1   5  16      188.39      188.70     14.60 o 
   2   5  16      450.18      476.30     19.69 o 
   3   5  16      816.28      781.55     34.37 o 
   4   5  16      116.46      153.20     21.19 o 
   5   5  16     1057.23      999.43     40.42 o 
   6   5  16      419.64      404.39     32.89 o 
   7   5  16      129.65      133.31     32.37 o 
   0   6  16     1326.28     1322.46     51.22 o 
   1   6  16     1345.78     1354.20     36.89 o 
   2   6  16     1541.62     1438.24     41.08 o 
   3   6  16      784.42      763.47     29.06 o 
   4   6  16      349.75      350.74     24.52 o 
   5   6  16     1231.35     1088.56     40.81 o 
   6   6  16      117.65      110.70     32.63 o 
   7   6  16      390.83      475.70     40.59 o 
   0   7  16        7.54      -20.69     17.53 o 
   1   7  16     1738.84     1710.98     44.35 o 
   2   7  16     2395.27     2355.68     59.67 o 
   3   7  16      553.43      568.87     25.53 o 
   4   7  16      186.10      185.05     20.05 o 
   5   7  16      711.72      710.12     38.66 o 
   6   7  16      326.53      338.53     35.08 o 
   7   7  16       13.06       57.74     32.52 o 
   0   8  16     1165.03     1216.58     54.74 o 
   1   8  16      330.15      327.60     19.44 o 
   2   8  16     1156.74     1086.52     33.22 o 
   3   8  16      408.91      466.47     24.21 o 
   4   8  16      964.77      911.47     34.15 o 
   5   8  16        1.32      -20.03     22.61 o 
   6   8  16      101.46       85.81     28.72 o 
   7   8  16        9.97        2.46     32.33 o 
   0   9  16     1569.63     1682.99     70.08 o 
   1   9  16      386.91      364.64     19.70 o 
   2   9  16     1819.11     1744.74     47.12 o 
   3   9  16     3868.95     3717.37     90.34 o 
   4   9  16      111.76      114.68     23.04 o 
   5   9  16       70.78       80.44     26.85 o 
   6   9  16      221.92      196.91     35.80 o 
   7   9  16      543.24      550.09     53.16 o 
   0  10  16      738.98      757.85     38.45 o 
   1  10  16      135.16      144.25     17.41 o 
   2  10  16     1845.00     1708.60     46.72 o 
   3  10  16      181.10      161.61     21.54 o 
   4  10  16      753.81      688.71     34.44 o 
   5  10  16       71.72       79.63     27.41 o 
   6  10  16       18.60       14.43     33.87 o 
   0  11  16       29.68       16.17     13.83 o 
   1  11  16      725.35      699.67     26.67 o 
   2  11  16     1739.44     1559.13     44.30 o 
   3  11  16     1342.99     1258.52     47.08 o 
   4  11  16      118.14       97.26     23.03 o 
   5  11  16      429.42      418.79     40.42 o 
   6  11  16      119.65       77.54     33.10 o 
   0  12  16       22.89      -27.76     21.32 o 
   1  12  16     1380.05     1375.61     40.25 o 
   2  12  16      343.59      361.53     23.38 o 
   3  12  16     1179.62     1140.44     44.04 o 
   4  12  16      871.45      857.90     41.79 o 
   5  12  16      422.80      381.23     39.41 o 
   6  12  16       79.32       75.18     34.88 o 
   0  13  16     4188.38     4162.52    134.76 o 
   1  13  16     2673.79     2726.33     66.50 o 
   2  13  16      375.32      362.94     25.03 o 
   3  13  16      947.62      900.20     39.53 o 
   4  13  16      327.96      293.47     33.34 o 
   5  13  16      242.26      221.14     36.58 o 
   6  13  16       67.93       39.39     34.30 o 
   0  14  16       15.97       -7.22     23.24 o 
   1  14  16       85.23       85.58     20.24 o 
   2  14  16      673.68      631.06     30.55 o 
   3  14  16      327.51      356.49     30.02 o 
   4  14  16       28.10        2.48     27.15 o 
   5  14  16       79.44       79.74     33.48 o 
   0  15  16     3226.25     3097.44    114.81 o 
   1  15  16     1908.39     1822.92     52.79 o 
   2  15  16      153.70      163.70     21.58 o 
   3  15  16       84.74       42.42     26.33 o 
   4  15  16       29.54       63.51     28.61 o 
   5  15  16      240.03      229.37     39.04 o 
   0  16  16     2889.91     2997.81    126.87 o 
   1  16  16      850.33      943.51     39.44 o 
   2  16  16      131.16      143.32     22.63 o 
   3  16  16      706.50      661.29     42.21 o 
   4  16  16       38.67       12.08     28.07 o 
   5  16  16      145.17      142.18     36.48 o 
   0  17  16       93.83       42.16     28.27 o 
   1  17  16      490.32      497.33     28.78 o 
   2  17  16       15.56       26.59     23.25 o 
   3  17  16      290.60      280.35     33.70 o 
   4  17  16       18.21       26.74     29.05 o 
   0  18  16       13.57       22.18     33.11 o 
   1  18  16       95.97      107.84     23.92 o 
   2  18  16       31.79       22.20     26.92 o 
   3  18  16      247.58      275.41     33.82 o 
   4  18  16      166.97      169.08     34.09 o 
   0  19  16       52.12        5.81     33.47 o 
   1  19  16      142.19      183.37     29.76 o 
   2  19  16       53.26       37.50     27.55 o 
   3  19  16      130.98      154.95     32.17 o 
   0  20  16      723.32      806.98     70.13 o 
   1  20  16       35.46       34.19     29.53 o 
   2  20  16      355.21      385.73     39.76 o 
   3  20  16        4.89      -15.02     29.48 o 
   0  21  16        5.40        3.08     48.02 o 
   1  21  16      220.32      286.42     36.27 o 
   2  21  16      217.15      243.15     37.31 o 
   0  22  16       80.04       68.86     65.68 o 
   1  22  16       34.95       25.61     34.27 o 
   1   0  17       96.05      129.19     19.04 o 
   2   0  17     1228.05     1374.98     90.91 o 
   3   0  17      342.10      274.18     30.62 o 
   4   0  17        0.00       -6.22     25.37 o 
   5   0  17      354.07      432.05     38.50 o 
   6   0  17        0.14       11.78     29.49 o 
   7   0  17      541.11      572.09     48.42 o 
   0   1  17      646.79      694.15     33.10 o 
   1   1  17       21.41       20.11     12.25 o 
   2   1  17      523.14      528.93     22.16 o 
   3   1  17      187.81      171.49     19.63 o 
   4   1  17        9.48       -1.45     20.71 o 
   5   1  17      286.67      448.17     55.90 o 
   6   1  17       18.18       31.55     20.84 o 
   7   1  17      120.11      178.82     31.55 o 
   0   2  17     1041.66     1218.65    108.51 o 
   1   2  17      491.97      628.10     35.92 o 
   2   2  17       64.01       67.42     14.72 o 
   3   2  17       56.81       47.60     17.64 o 
   4   2  17      801.54      804.16     33.64 o 
   5   2  17     1307.05     1313.99     45.48 o 
   6   2  17      277.41      283.82     26.86 o 
   7   2  17      216.62      181.67     27.53 o 
   0   3  17       97.69       94.34     19.47 o 
   1   3  17     3651.22     4009.30    262.80 o 
   2   3  17      973.71     1033.97     40.71 o 
   3   3  17      777.51      722.94     28.16 o 
   4   3  17      644.69      676.28     41.05 o 
   5   3  17      351.34      562.70    134.74 o 
   6   3  17      330.72      312.65     27.96 o 
   7   3  17       44.48       76.35     28.79 o 
   0   4  17     2598.88     2814.10    159.48 o 
   1   4  17      358.18      379.41     23.77 o 
   2   4  17      698.70      775.93     28.51 o 
   3   4  17      143.59      141.82     17.37 o 
   4   4  17      250.94      268.60     22.71 o 
   5   4  17     1329.36     1263.66     46.94 o 
   6   4  17      261.20      241.57     31.02 o 
   7   4  17      669.86      590.91     39.78 o 
   0   5  17       12.00        3.03     18.37 o 
   1   5  17     3262.74     3439.77     78.19 o 
   2   5  17      321.85      286.73     19.73 o 
   3   5  17     1115.20     1013.17     35.50 o 
   4   5  17      724.81      709.62     36.12 o 
   5   5  17      786.67      774.56     37.53 o 
   6   5  17       22.63      -16.74     24.14 o 
   7   5  17      230.50      332.61     73.79 o 
   0   6  17        3.51      -17.49     17.88 o 
   1   6  17      431.61      455.76     20.34 o 
   2   6  17     1222.85     1198.80     34.74 o 
   3   6  17      114.37      114.40     16.84 o 
   4   6  17      760.38      730.17     32.26 o 
   5   6  17      876.32      775.77     37.05 o 
   6   6  17        9.96       -0.59     24.40 o 
   7   6  17      144.27       89.03     31.38 o 
   0   7  17      638.94      632.47     34.02 o 
   1   7  17     1156.21     1163.53     34.18 o 
   2   7  17     1663.23     1570.93     42.60 o 
   3   7  17      400.71      356.80     21.95 o 
   4   7  17      514.33      489.44     27.42 o 
   5   7  17      111.79      104.25     24.98 o 
   6   7  17      843.69      696.03     44.57 o 
   7   7  17       95.29       47.26     33.98 o 
   0   8  17      303.35      286.24     25.44 o 
   1   8  17      226.69      186.98     15.37 o 
   2   8  17     1660.13     1561.88     42.75 o 
   3   8  17     1646.51     1587.08     47.30 o 
   4   8  17      536.96      477.24     29.74 o 
   5   8  17     1010.03      932.85     45.19 o 
   6   8  17       57.25      114.27     29.29 o 
   7   8  17      265.98      239.54     39.95 o 
   0   9  17     1049.73     1027.27     51.15 o 
   1   9  17      819.67      865.84     29.18 o 
   2   9  17      710.90      644.62     25.39 o 
   3   9  17      397.94      314.72     22.06 o 
   4   9  17      625.49      627.03     33.53 o 
   5   9  17      492.57      496.39     36.83 o 
   6   9  17      256.43      251.66     33.19 o 
   0  10  17      245.96      260.65     26.04 o 
   1  10  17       71.73       55.67     15.52 o 
   2  10  17     2258.76     2121.72     54.92 o 
   3  10  17      166.79      146.53     22.77 o 
   4  10  17      428.49      368.79     27.74 o 
   5  10  17      142.04      135.50     28.97 o 
   6  10  17       73.98       68.62     33.07 o 
   0  11  17       86.74       60.43     22.27 o 
   1  11  17       38.39       33.54     13.50 o 
   2  11  17      636.04      624.34     26.11 o 
   3  11  17     1777.60     1532.06     53.33 o 
   4  11  17       28.78       -3.81     21.11 o 
   5  11  17       66.96       34.87     30.59 o 
   6  11  17      178.10      175.23     36.92 o 
   0  12  17      276.88      178.79     28.96 o 
   1  12  17      514.27      525.98     24.31 o 
   2  12  17       67.85       65.79     18.79 o 
   3  12  17      732.16      680.33     34.70 o 
   4  12  17       50.31       45.58     23.79 o 
   5  12  17      112.38      156.32     34.24 o 
   6  12  17      210.94      113.16     35.56 o 
   0  13  17     3612.95     3628.57    119.78 o 
   1  13  17     1994.17     1848.84     50.45 o 
   2  13  17      302.89      276.97     23.48 o 
   3  13  17      170.11      131.34     24.07 o 
   4  13  17       73.53       73.36     28.42 o 
   5  13  17      193.60      216.40     36.63 o 
   6  13  17        4.17       30.62     33.59 o 
   0  14  17      883.27      860.75     44.48 o 
   1  14  17      595.21      580.88     27.45 o 
   2  14  17      236.62      240.03     25.02 o 
   3  14  17      581.09      547.48     40.43 o 
   4  14  17       35.13      -18.76     26.70 o 
   5  14  17      131.34      109.27     33.67 o 
   0  15  17       12.90       10.82     24.47 o 
   1  15  17      267.99      211.63     22.82 o 
   2  15  17      290.50      292.84     26.60 o 
   3  15  17      830.47      846.30     46.55 o 
   4  15  17       22.66       11.90     35.25 o 
   5  15  17      339.56      318.60     41.13 o 
   0  16  17      258.50      256.79     40.33 o 
   1  16  17       38.66       38.02     16.37 o 
   2  16  17     1039.66     1055.38     46.43 o 
   3  16  17       35.39       31.22     30.59 o 
   4  16  17      539.04      519.02     41.23 o 
   5  16  17      302.19      329.92     42.19 o 
   0  17  17      287.23      332.16     34.21 o 
   1  17  17       55.13       72.38     20.41 o 
   2  17  17       75.53        9.09     35.46 o 
   3  17  17      583.73      613.44     42.24 o 
   4  17  17      108.84      119.71     31.72 o 
   0  18  17      367.21      357.94     43.03 o 
   1  18  17        3.70       -8.21     22.17 o 
   2  18  17      201.08      271.24     33.67 o 
   3  18  17      445.03      453.14     38.34 o 
   4  18  17      418.08      415.75     39.66 o 
   0  19  17      103.74       80.26     36.09 o 
   1  19  17       51.83       40.07     26.39 o 
   2  19  17      184.99      265.56     33.53 o 
   3  19  17      101.11      117.16     30.79 o 
   0  20  17       36.58       87.23     50.62 o 
   1  20  17      387.84      462.01     39.73 o 
   2  20  17      177.97      221.93     35.69 o 
   3  20  17     1128.03     1247.09     60.63 o 
   0  21  17       90.38       57.43     50.90 o 
   1  21  17       98.40      132.44     32.31 o 
   2  21  17      294.41      310.24     38.75 o 
   0   0  18      315.21      318.17     62.65 o 
   1   0  18     1489.48     1464.21     78.47 o 
   2   0  18      386.94      460.80     27.15 o 
   3   0  18      145.04      111.29     27.51 o 
   4   0  18      509.99      564.01     45.35 o 
   5   0  18     2372.79     2160.05     99.21 o 
   6   0  18      125.63      200.10     34.77 o 
   7   0  18     1113.41     1248.62     69.75 o 
   0   1  18       24.39       52.49     18.71 o 
   1   1  18      685.43      811.74     52.90 o 
   2   1  18       21.18        1.78     13.70 o 
   3   1  18       97.92      105.57     19.35 o 
   4   1  18      481.69      483.80     27.61 o 
   5   1  18      584.87      870.41    102.96 o 
   6   1  18      342.24      376.00     32.62 o 
   7   1  18      135.23      382.95    104.96 o 
   0   2  18       91.07      111.53     19.76 o 
   1   2  18     1275.04     1397.72     75.86 o 
   2   2  18     1110.17     1217.49     57.78 o 
   3   2  18      371.82      352.42     23.35 o 
   4   2  18      159.43      169.60     21.85 o 
   5   2  18     1040.01     1214.15     75.75 o 
   6   2  18      489.29      545.12     31.88 o 
   7   2  18      152.75      101.69     26.19 o 
   0   3  18     2447.68     2437.49     99.00 o 
   1   3  18     2907.22     3405.87    153.18 o 
   2   3  18      634.84      689.19     31.74 o 
   3   3  18       58.38       36.32     18.15 o 
   4   3  18       66.52       40.77     20.71 o 
   5   3  18     1140.63     1004.84     39.22 o 
   6   3  18      354.14      419.96     28.87 o 
   7   3  18      112.94      104.45     32.46 o 
   0   4  18      821.10      793.44     37.36 o 
   1   4  18       18.82       15.13     13.07 o 
   2   4  18      226.17      233.23     18.42 o 
   3   4  18        1.35       -2.41     17.35 o 
   4   4  18     1039.92      975.44     37.91 o 
   5   4  18       42.44       85.28     30.33 o 
   6   4  18      101.38      162.06     26.55 o 
   7   4  18      432.95      436.33     36.85 o 
   0   5  18      381.65      352.43     26.40 o 
   1   5  18     2795.51     2948.45     84.72 o 
   2   5  18      295.01      297.91     20.88 o 
   3   5  18      520.27      441.98     24.30 o 
   4   5  18      764.03      640.18     37.85 o 
   5   5  18      671.33      585.95     31.70 o 
   6   5  18      400.42      394.95     33.64 o 
   7   5  18      596.47      695.54     45.39 o 
   0   6  18     2695.57     2630.86     88.39 o 
   1   6  18      520.71      574.38     23.32 o 
   2   6  18      593.79      624.70     26.45 o 
   3   6  18      150.60      132.80     21.35 o 
   4   6  18      161.18      136.08     20.67 o 
   5   6  18      541.51      480.05     30.22 o 
   6   6  18      510.55      473.84     36.16 o 
   7   6  18       22.12       54.51     29.33 o 
   0   7  18      247.60      276.25     26.22 o 
   1   7  18      141.60      131.19     15.96 o 
   2   7  18      408.77      397.58     23.99 o 
   3   7  18      172.52      134.00     18.90 o 
   4   7  18      589.57      548.07     29.02 o 
   5   7  18      124.57      134.32     26.18 o 
   6   7  18      417.51      425.99     36.90 o 
   7   7  18      308.70      244.95     35.23 o 
   0   8  18       15.05       -1.70     20.06 o 
   1   8  18      195.95      225.48     17.83 o 
   2   8  18     1359.55     1382.99     44.88 o 
   3   8  18     1371.50     1322.58     42.55 o 
   4   8  18     1280.64     1245.93     47.54 o 
   5   8  18      859.67      795.32     42.12 o 
   6   8  18      315.95      246.14     33.43 o 
   0   9  18     3287.49     3198.97    116.73 o 
   1   9  18     1237.19     1203.87     38.29 o 
   2   9  18     1152.78     1079.68     36.73 o 
   3   9  18     2674.01     2416.81     63.97 o 
   4   9  18      642.46      582.76     35.45 o 
   5   9  18       58.93       53.23     25.75 o 
   6   9  18      104.74      103.32     30.11 o 
   0  10  18     2069.26     2141.22     85.29 o 
   1  10  18     1393.44     1328.85     39.13 o 
   2  10  18      277.63      288.38     21.40 o 
   3  10  18      181.80      128.42     21.21 o 
   4  10  18     1349.49     1199.30     50.53 o 
   5  10  18      295.30      297.20     34.19 o 
   6  10  18      117.41      104.70     33.59 o 
   0  11  18     2104.96     2019.58     73.81 o 
   1  11  18      310.70      292.78     19.60 o 
   2  11  18     1480.01     1430.55     44.81 o 
   3  11  18      787.10      773.94     36.24 o 
   4  11  18      453.60      374.04     29.44 o 
   5  11  18      254.92      192.37     31.54 o 
   6  11  18      192.72      159.15     36.43 o 
   0  12  18      458.20      431.70     37.67 o 
   1  12  18     1575.88     1557.58     46.45 o 
   2  12  18      221.05      217.37     22.99 o 
   3  12  18       98.13       96.58     22.64 o 
   4  12  18       87.10      127.59     27.14 o 
   5  12  18       14.51      -30.49     29.64 o 
   6  12  18       28.14       14.40     33.58 o 
   0  13  18        4.99       16.22     23.38 o 
   1  13  18      167.68      136.10     18.18 o 
   2  13  18      924.64      888.85     38.71 o 
   3  13  18      543.31      584.23     33.16 o 
   4  13  18       40.28       11.08     26.59 o 
   5  13  18       57.67       51.70     31.64 o 
   0  14  18       21.27       20.68     22.92 o 
   1  14  18      103.95      109.25     19.57 o 
   2  14  18      293.03      262.39     27.23 o 
   3  14  18      334.60      324.50     29.90 o 
   4  14  18      281.66      235.36     33.38 o 
   5  14  18      158.24       68.95     33.73 o 
   0  15  18       10.71      -17.82     27.46 o 
   1  15  18      852.62      920.33     37.11 o 
   2  15  18      551.44      596.34     33.46 o 
   3  15  18      315.53      352.59     34.70 o 
   4  15  18     1012.13     1104.71     55.34 o 
   5  15  18      120.36      143.07     37.24 o 
   0  16  18       55.49       99.93     28.22 o 
   1  16  18      284.52      333.89     26.47 o 
   2  16  18      204.10      200.52     25.98 o 
   3  16  18      506.98      450.58     37.84 o 
   4  16  18       92.65      120.80     31.83 o 
   0  17  18       28.50       -4.39     31.17 o 
   1  17  18      501.22      547.22     32.61 o 
   2  17  18      265.63      337.42     33.37 o 
   3  17  18       67.89       72.42     28.55 o 
   4  17  18       73.12       81.51     31.79 o 
   0  18  18       18.86      -25.40     42.25 o 
   1  18  18       66.38       71.57     23.17 o 
   2  18  18       36.98       22.63     27.17 o 
   3  18  18       71.87      112.08     31.42 o 
   4  18  18      109.77       95.99     32.08 o 
   0  19  18       42.83       82.16     51.98 o 
   1  19  18       21.83       21.77     26.69 o 
   2  19  18      375.43      404.11     40.70 o 
   3  19  18      176.70      151.00     31.84 o 
   0  20  18      425.09      473.66     58.48 o 
   1  20  18       15.78       37.02     28.88 o 
   2  20  18      163.88      180.27     35.28 o 
   0  21  18       18.49      -30.51     54.40 o 
   1  21  18      129.38      222.60     39.26 o 
   1   0  19       22.59       50.81     19.56 o 
   2   0  19     2506.32     2669.52    186.93 o 
   3   0  19      621.50      601.17     41.28 o 
   4   0  19      237.63      282.14     35.34 o 
   5   0  19      143.28      217.89     33.18 o 
   6   0  19      133.18      204.68     36.05 o 
   7   0  19        0.85      253.86    117.24 o 
   0   1  19        1.47       21.10     18.44 o 
   1   1  19     2056.91     2329.43    197.91 o 
   2   1  19      192.22      178.45     17.34 o 
   3   1  19       35.76       28.33     18.53 o 
   4   1  19       39.05       10.48     19.39 o 
   5   1  19      343.34      524.75     49.29 o 
   6   1  19      469.35      431.01     29.77 o 
   7   1  19      836.52      777.12     50.02 o 
   0   2  19     1294.67     1572.51    153.28 o 
   1   2  19     1746.30     1937.18     99.83 o 
   2   2  19     2803.90     2783.53    116.52 o 
   3   2  19      380.63      366.39     24.80 o 
   4   2  19      107.03      141.82     21.76 o 
   5   2  19      751.46      766.30     34.90 o 
   6   2  19       17.43       94.21     23.08 o 
   7   2  19       34.61      142.73     39.24 o 
   0   3  19        5.59       64.79     20.04 o 
   1   3  19     2196.33     2659.68    158.82 o 
   2   3  19      619.80      575.25     25.19 o 
   3   3  19      489.25      462.71     26.35 o 
   4   3  19      162.99      199.36     25.28 o 
   5   3  19      330.50      468.16     28.37 o 
   6   3  19      320.21      351.30     27.97 o 
   7   3  19      495.79      533.71     38.97 o 
   0   4  19     4571.07     4456.52    153.59 o 
   1   4  19      242.59      258.05     17.35 o 
   2   4  19      989.94     1044.62     35.04 o 
   3   4  19      361.52      379.51     25.07 o 
   4   4  19     1329.87     1164.77     42.58 o 
   5   4  19      606.16      592.69     30.78 o 
   6   4  19      527.35      447.23     33.66 o 
   7   4  19       39.26       82.13     50.92 o 
   0   5  19       31.54       36.39     20.42 o 
   1   5  19      248.93      270.45     18.02 o 
   2   5  19      796.19      735.28     30.15 o 
   3   5  19      181.85      185.30     22.15 o 
   4   5  19      270.73      218.09     24.17 o 
   5   5  19      712.89      692.54     38.45 o 
   6   5  19      335.60      363.14     34.81 o 
   7   5  19      259.49      280.08     36.50 o 
   0   6  19     1169.53     1166.23     48.92 o 
   1   6  19        4.93       15.79     14.34 o 
   2   6  19     1781.44     1694.15     48.63 o 
   3   6  19      234.28      240.46     22.07 o 
   4   6  19     1430.47     1321.24     45.96 o 
   5   6  19      304.71      385.24     28.37 o 
   6   6  19      294.38      260.39     31.57 o 
   0   7  19      361.01      346.83     28.03 o 
   1   7  19     1009.69      980.38     31.86 o 
   2   7  19      743.51      722.13     29.01 o 
   3   7  19      996.93      998.60     37.49 o 
   4   7  19       84.41       78.19     20.18 o 
   5   7  19      319.77      285.05     29.19 o 
   6   7  19       89.62       66.19     29.40 o 
   0   8  19      565.95      486.08     32.45 o 
   1   8  19      157.51      149.99     17.07 o 
   2   8  19      514.04      497.60     25.50 o 
   3   8  19      537.92      484.25     25.67 o 
   4   8  19      413.78      473.86     30.17 o 
   5   8  19      361.32      331.65     31.09 o 
   6   8  19      134.85      128.51     31.78 o 
   0   9  19       19.92       15.22     22.75 o 
   1   9  19      928.46      824.41     29.06 o 
   2   9  19      728.45      731.03     31.90 o 
   3   9  19      871.99      783.98     31.71 o 
   4   9  19     1131.30     1063.70     48.72 o 
   5   9  19      312.51      275.93     30.65 o 
   6   9  19        9.09      -24.10     27.95 o 
   0  10  19      578.15      604.03     40.74 o 
   1  10  19      439.97      457.22     25.38 o 
   2  10  19      850.76      810.93     31.94 o 
   3  10  19      310.51      275.46     23.98 o 
   4  10  19      626.76      537.25     35.49 o 
   5  10  19      539.31      497.84     38.74 o 
   6  10  19       76.04       91.41     34.55 o 
   0  11  19       61.71       42.61     24.65 o 
   1  11  19      137.79      125.24     18.29 o 
   2  11  19       57.27       53.33     17.98 o 
   3  11  19      202.09      171.24     24.14 o 
   4  11  19      698.73      685.32     39.38 o 
   5  11  19      116.93       99.11     32.54 o 
   6  11  19      361.97      387.65     42.52 o 
   0  12  19       35.10       -7.69     22.40 o 
   1  12  19        4.15      -10.88     13.93 o 
   2  12  19      660.69      636.81     33.12 o 
   3  12  19     1356.66     1307.92     48.99 o 
   4  12  19      179.78      153.14     28.78 o 
   5  12  19      186.01      147.45     35.56 o 
   6  12  19      139.95      132.96     37.27 o 
   0  13  19      396.15      487.74     39.62 o 
   1  13  19     1188.14     1215.60     38.17 o 
   2  13  19       33.48       18.96     21.65 o 
   3  13  19      271.51      233.48     26.23 o 
   4  13  19      153.66      108.17     32.78 o 
   5  13  19       12.28       -2.24     36.26 o 
   0  14  19     1221.41     1069.64     50.32 o 
   1  14  19     1076.30     1120.08     38.91 o 
   2  14  19       92.70       78.15     29.76 o 
   3  14  19      649.89      629.34     37.51 o 
   4  14  19       35.17        8.75     30.03 o 
   5  14  19      744.33      759.71     53.26 o 
   0  15  19      129.47      109.29     28.62 o 
   1  15  19      238.25      198.40     21.54 o 
   2  15  19      546.21      595.00     33.33 o 
   3  15  19      602.96      654.58     41.72 o 
   4  15  19       63.78      111.68     31.28 o 
   5  15  19      105.96      186.06     38.80 o 
   0  16  19      285.27      318.01     36.37 o 
   1  16  19       84.89       89.80     20.44 o 
   2  16  19       77.70       54.15     22.98 o 
   3  16  19      328.61      355.29     34.95 o 
   4  16  19       97.87       90.90     31.18 o 
   0  17  19       51.88       28.85     22.33 o 
   1  17  19      491.68      520.63     34.58 o 
   2  17  19      260.84      228.11     33.11 o 
   3  17  19        9.74       18.29     27.79 o 
   4  17  19      288.97      325.68     37.91 o 
   0  18  19      192.49      213.31     39.67 o 
   1  18  19       62.94       31.09     22.87 o 
   2  18  19      166.78      153.17     30.36 o 
   3  18  19      297.47      327.74     36.44 o 
   0  19  19      455.68      523.92     51.22 o 
   1  19  19       28.05      -27.18     28.46 o 
   2  19  19      114.85      136.09     33.52 o 
   3  19  19      297.04      322.53     36.80 o 
   0  20  19     1521.27     1544.35     86.44 o 
   1  20  19       27.57       57.22     35.40 o 
   2  20  19      105.52      139.08     34.28 o 
   0  21  19        0.43      -68.35     45.57 o 
   0   0  20      624.69      821.34     55.96 o 
   1   0  20      684.05      754.59     78.48 o 
   2   0  20        1.81      -12.17     25.45 o 
   3   0  20        3.43      -57.13     38.09 o 
   4   0  20      760.50      675.68     56.96 o 
   5   0  20       16.94      126.60     46.32 o 
   6   0  20       33.65      140.15     34.21 o 
   7   0  20        0.01        9.02     33.67 o 
   0   1  20       44.77       61.52     21.26 o 
   1   1  20      133.51      185.83     18.05 o 
   2   1  20      517.61      578.45     28.14 o 
   3   1  20      246.31      248.54     22.90 o 
   4   1  20      505.27      532.75     42.67 o 
   5   1  20      419.87      446.07     28.62 o 
   6   1  20      296.45      293.43     27.48 o 
   7   1  20       21.15       36.11     25.35 o 
   0   2  20      829.78      896.83     46.12 o 
   1   2  20      545.93      649.94     36.24 o 
   2   2  20      281.38      374.31     21.74 o 
   3   2  20      507.35      454.29     27.02 o 
   4   2  20     2148.48     1985.64     60.05 o 
   5   2  20      476.54      472.07     30.19 o 
   6   2  20      188.08      187.59     25.57 o 
   7   2  20      175.10      178.19     28.11 o 
   0   3  20      244.49      284.82     32.39 o 
   1   3  20      165.23      193.18     16.78 o 
   2   3  20      273.26      305.65     20.80 o 
   3   3  20      497.10      511.73     27.82 o 
   4   3  20      273.01      318.40     40.01 o 
   5   3  20      431.62      504.84     29.72 o 
   6   3  20       61.27       24.45     22.12 o 
   7   3  20      403.91      481.87     40.73 o 
   0   4  20        4.36       29.81     20.93 o 
   1   4  20      256.78      303.61     18.74 o 
   2   4  20     2074.66     1927.77     56.46 o 
   3   4  20       58.49       56.28     20.02 o 
   4   4  20      887.16      829.64     35.26 o 
   5   4  20      509.84      568.12     31.13 o 
   6   4  20       62.71       77.99     31.26 o 
   7   4  20     1349.28     1292.86     71.08 o 
   0   5  20      130.95      141.05     23.41 o 
   1   5  20     1169.15     1218.73     36.43 o 
   2   5  20     1137.71     1139.39     39.60 o 
   3   5  20      835.82      826.91     36.32 o 
   4   5  20      293.17      299.92     28.67 o 
   5   5  20      234.21      187.80     25.97 o 
   6   5  20      179.19      170.73     34.57 o 
   0   6  20      309.15      290.80     27.04 o 
   1   6  20      232.01      206.17     18.06 o 
   2   6  20     1255.93     1233.87     40.15 o 
   3   6  20      268.68      225.13     22.20 o 
   4   6  20     1730.34     1668.67     56.06 o 
   5   6  20        2.42       26.43     23.94 o 
   6   6  20       70.05       81.97     32.61 o 
   0   7  20      969.99     1050.90     47.61 o 
   1   7  20      338.73      331.70     20.45 o 
   2   7  20     1236.19     1158.56     38.72 o 
   3   7  20       21.05        6.89     15.98 o 
   4   7  20     1452.22     1212.54     43.97 o 
   5   7  20      443.62      402.70     33.23 o 
   6   7  20       28.81       14.25     27.73 o 
   0   8  20      286.54      345.03     29.69 o 
   1   8  20     1599.83     1577.25     44.08 o 
   2   8  20     1241.67     1209.17     42.56 o 
   3   8  20      137.84      133.69     19.33 o 
   4   8  20       53.37       58.53     23.90 o 
   5   8  20       22.58        9.36     24.45 o 
   6   8  20       54.05       70.61     29.87 o 
   0   9  20     2183.83     2097.53     77.04 o 
   1   9  20       13.63       -8.63     15.80 o 
   2   9  20      505.28      461.01     26.94 o 
   3   9  20       78.60       58.89     18.56 o 
   4   9  20      448.10      440.90     42.85 o 
   5   9  20      355.81      304.27     30.97 o 
   6   9  20       46.11       50.99     29.04 o 
   0  10  20     1691.52     1476.13     59.73 o 
   1  10  20      696.52      648.87     28.82 o 
   2  10  20      281.98      257.44     22.99 o 
   3  10  20      300.75      350.42     25.91 o 
   4  10  20      214.34      232.08     28.68 o 
   5  10  20       12.81       27.85     27.59 o 
   6  10  20        1.25       -0.59     30.37 o 
   0  11  20     2139.21     2152.83     88.17 o 
   1  11  20      806.21      764.92     29.69 o 
   2  11  20      246.69      223.80     21.37 o 
   3  11  20      395.75      383.89     28.53 o 
   4  11  20       47.41       12.96     24.74 o 
   5  11  20      120.41       98.25     29.34 o 
   6  11  20      160.46      188.43     37.38 o 
   0  12  20      159.46      130.14     23.25 o 
   1  12  20     1431.03     1371.81     41.25 o 
   2  12  20     1336.94     1362.77     55.68 o 
   3  12  20       46.56       34.32     22.16 o 
   4  12  20     1011.38     1050.01     52.45 o 
   5  12  20       64.60       75.03     32.72 o 
   0  13  20      228.70      187.37     31.60 o 
   1  13  20      546.64      575.85     27.35 o 
   2  13  20      300.99      295.44     26.44 o 
   3  13  20      297.14      300.53     28.23 o 
   4  13  20       10.72       11.96     26.11 o 
   5  13  20       22.14       23.68     31.63 o 
   0  14  20     1954.02     1903.04     77.76 o 
   1  14  20      110.80       98.37     19.43 o 
   2  14  20      726.10      719.47     36.18 o 
   3  14  20      112.88      125.13     26.57 o 
   4  14  20        9.33       -3.73     29.76 o 
   5  14  20      273.80      260.66     39.96 o 
   0  15  20      164.95      195.42     28.57 o 
   1  15  20      189.12      209.29     23.01 o 
   2  15  20      315.87      316.20     28.06 o 
   3  15  20      430.10      388.24     35.72 o 
   4  15  20      247.88      282.39     39.02 o 
   0  16  20      382.52      381.11     37.76 o 
   1  16  20      123.25      132.00     24.03 o 
   2  16  20      362.88      354.26     30.02 o 
   3  16  20       69.32       73.93     29.06 o 
   4  16  20       70.43       14.53     32.35 o 
   0  17  20        0.90      -27.49     26.39 o 
   1  17  20      112.17      109.13     26.12 o 
   2  17  20      120.86      152.46     29.90 o 
   3  17  20       52.94       17.36     33.77 o 
   4  17  20      561.34      560.71     48.15 o 
   0  18  20       26.45       18.73     35.18 o 
   1  18  20       39.29       25.10     25.34 o 
   2  18  20       13.52        4.48     26.72 o 
   3  18  20       63.31      137.45     32.00 o 
   0  19  20     1066.30     1187.98     72.75 o 
   1  19  20      337.09      371.81     37.89 o 
   2  19  20      231.59      210.73     36.41 o 
   0  20  20        3.74       39.81     37.22 o 
   1  20  20      183.51      267.33     40.66 o 
   1   0  21      148.86      143.69     27.70 o 
   2   0  21      685.30      703.99     49.99 o 
   3   0  21      400.79      386.34     36.94 o 
   4   0  21     1281.19     1136.56     60.29 o 
   5   0  21        3.85        8.56     31.83 o 
   6   0  21      935.56      803.11     75.61 o 
   0   1  21      173.19      199.94     25.41 o 
   1   1  21     2994.48     3441.76    240.30 o 
   2   1  21     1446.67     1631.82     68.71 o 
   3   1  21      101.74      103.97     20.90 o 
   4   1  21      355.79      434.40     66.03 o 
   5   1  21      116.17      224.00     60.29 o 
   6   1  21       58.35      115.70     32.50 o 
   0   2  21      368.80      444.60     30.57 o 
   1   2  21        4.57        1.74     16.10 o 
   2   2  21      651.24      665.60     30.66 o 
   3   2  21      411.23      409.35     26.77 o 
   4   2  21      890.79      846.28     35.96 o 
   5   2  21      795.80      739.81     35.15 o 
   6   2  21       29.89       50.88     22.71 o 
   0   3  21     1576.60     1709.73    112.74 o 
   1   3  21      427.61      548.99     38.64 o 
   2   3  21     1247.37     1210.23     41.66 o 
   3   3  21      374.54      379.31     26.31 o 
   4   3  21       85.08      111.90     27.61 o 
   5   3  21      361.04      566.83     75.78 o 
   6   3  21       66.09       37.48     22.80 o 
   0   4  21     2245.81     2558.07    132.68 o 
   1   4  21      104.35      121.71     17.10 o 
   2   4  21      282.41      290.27     21.27 o 
   3   4  21      942.89      859.78     35.90 o 
   4   4  21     1010.91      988.62     39.25 o 
   5   4  21     2144.65     1895.54     59.47 o 
   6   4  21       81.55       53.18     31.29 o 
   0   5  21     1785.05     1710.17    101.85 o 
   1   5  21     3152.97     3337.36    106.83 o 
   2   5  21        5.70        2.98     17.84 o 
   3   5  21      625.55      562.90     31.40 o 
   4   5  21      242.24      235.83     25.03 o 
   5   5  21      183.68      250.06     30.24 o 
   6   5  21      279.07      286.56     32.38 o 
   0   6  21       21.24       44.70     22.50 o 
   1   6  21     1271.95     1236.83     37.56 o 
   2   6  21     1212.22     1208.26     40.03 o 
   3   6  21      415.29      416.15     26.88 o 
   4   6  21      196.50      178.34     28.01 o 
   5   6  21      401.46      374.29     32.47 o 
   6   6  21      717.45      693.37     41.86 o 
   0   7  21      757.68      730.72     39.77 o 
   1   7  21     2817.18     2721.92     66.18 o 
   2   7  21      406.21      360.52     23.76 o 
   3   7  21      914.51      846.84     38.39 o 
   4   7  21      969.08      936.86     38.14 o 
   5   7  21      508.40      517.07     36.10 o 
   6   7  21      102.26       98.60     31.81 o 
   0   8  21       36.83       67.96     24.53 o 
   1   8  21      523.38      510.06     24.64 o 
   2   8  21     3286.93     3060.50     82.50 o 
   3   8  21       74.32       63.79     19.11 o 
   4   8  21       71.19       66.14     24.93 o 
   5   8  21      477.41      414.99     34.76 o 
   6   8  21       81.24       74.97     29.77 o 
   0   9  21      330.69      377.10     33.15 o 
   1   9  21      516.37      503.44     24.51 o 
   2   9  21      357.21      313.00     23.22 o 
   3   9  21       63.35       49.21     19.62 o 
   4   9  21      602.16      533.22     36.39 o 
   5   9  21      102.17      103.35     27.45 o 
   6   9  21       62.18       90.52     31.69 o 
   0  10  21      355.76      354.12     36.49 o 
   1  10  21      458.59      449.07     25.95 o 
   2  10  21       75.82       42.95     16.67 o 
   3  10  21       39.97       -7.06     21.86 o 
   4  10  21      291.15      247.15     29.65 o 
   5  10  21      243.34      226.94     35.79 o 
   6  10  21       70.02       49.37     33.73 o 
   0  11  21      239.71      285.27     30.07 o 
   1  11  21      266.14      300.48     20.98 o 
   2  11  21       30.87       22.50     18.24 o 
   3  11  21     1330.05     1374.71     50.99 o 
   4  11  21     1172.12     1147.34     51.85 o 
   5  11  21      165.66      146.29     31.00 o 
   0  12  21        9.75      -16.85     16.67 o 
   1  12  21      306.55      292.14     22.78 o 
   2  12  21      307.63      313.85     25.31 o 
   3  12  21      104.60       86.45     23.35 o 
   4  12  21      179.94      157.89     30.75 o 
   5  12  21      234.48      215.23     55.75 o 
   0  13  21       97.74       41.83     20.85 o 
   1  13  21       14.78      -16.20     16.17 o 
   2  13  21        4.93       -4.61     21.64 o 
   3  13  21       54.44       45.79     23.12 o 
   4  13  21       74.94       90.58     29.57 o 
   5  13  21        0.52      -18.84     32.75 o 
   0  14  21       97.90       52.90     23.69 o 
   1  14  21      606.56      612.62     31.28 o 
   2  14  21      112.67      114.88     24.36 o 
   3  14  21       44.72       32.73     23.67 o 
   4  14  21       73.80       55.02     31.94 o 
   5  14  21      396.95      398.58     43.51 o 
   0  15  21        2.17      -11.53     31.77 o 
   1  15  21      309.27      298.56     27.14 o 
   2  15  21       53.06       -0.45     22.72 o 
   3  15  21      108.25       91.42     28.95 o 
   4  15  21       35.34       18.91     31.18 o 
   0  16  21        6.63      -39.47     28.99 o 
   1  16  21       46.21       27.84     22.68 o 
   2  16  21      145.58      171.90     26.33 o 
   3  16  21      505.42      524.91     39.56 o 
   4  16  21       88.19      131.30     36.28 o 
   0  17  21      606.41      575.69     45.56 o 
   1  17  21      481.20      439.30     36.11 o 
   2  17  21       31.33      -37.10     25.79 o 
   3  17  21      241.88      248.00     33.81 o 
   0  18  21        0.29        1.24     34.90 o 
   1  18  21       88.62      137.66     27.86 o 
   2  18  21      483.45      435.02     37.24 o 
   3  18  21      281.05      325.85     36.03 o 
   0  19  21        1.22      -16.98     34.94 o 
   1  19  21       67.33       57.77     30.88 o 
   2  19  21      319.11      287.92     38.39 o 
   0  20  21      332.42      468.49     51.53 o 
   0   0  22      475.34      476.20     80.28 o 
   1   0  22      134.33      203.30     25.88 o 
   2   0  22     2213.71     2365.95    186.76 o 
   3   0  22     1057.94     1009.79     55.46 o 
   4   0  22      487.22      446.62     39.44 o 
   5   0  22      199.03      381.63     66.79 o 
   6   0  22       50.63       56.63     33.21 o 
   0   1  22        0.00       27.14     22.81 o 
   1   1  22     1057.20     1344.33     76.63 o 
   2   1  22      615.54      621.34     30.46 o 
   3   1  22     1666.78     1599.20     51.70 o 
   4   1  22      149.33      235.69     23.99 o 
   5   1  22      697.62      731.76     51.15 o 
   6   1  22      238.39      299.22     28.21 o 
   0   2  22     1065.94     1188.71     75.31 o 
   1   2  22      206.63      251.21     25.52 o 
   2   2  22     1249.70     1372.08     70.59 o 
   3   2  22      891.41      830.74     35.62 o 
   4   2  22      403.25      412.96     41.14 o 
   5   2  22      718.07      783.97     43.35 o 
   6   2  22      138.71      186.89     26.22 o 
   0   3  22      140.72      160.98     25.21 o 
   1   3  22      683.37      843.29     51.53 o 
   2   3  22      105.92       96.88     20.58 o 
   3   3  22      561.08      535.71     29.81 o 
   4   3  22      619.87      749.07     34.09 o 
   5   3  22      562.86      670.49     34.34 o 
   6   3  22      532.81      433.54     31.18 o 
   0   4  22      911.07      910.94     43.86 o 
   1   4  22      350.85      375.42     21.30 o 
   2   4  22      655.63      564.56     29.43 o 
   3   4  22      329.58      295.15     25.13 o 
   4   4  22      985.25      881.87     37.60 o 
   5   4  22      217.42      215.62     24.67 o 
   6   4  22       19.68       77.17     29.25 o 
   0   5  22      118.01      131.13     33.73 o 
   1   5  22       73.49       71.27     16.83 o 
   2   5  22      922.98      892.10     35.68 o 
   3   5  22      118.77      163.58     23.71 o 
   4   5  22      370.79      301.52     28.62 o 
   5   5  22      138.59      182.19     24.32 o 
   6   5  22      619.76      555.96     39.14 o 
   0   6  22      224.96      190.48     26.55 o 
   1   6  22      740.09      731.16     28.54 o 
   2   6  22     1827.51     1697.23     49.70 o 
   3   6  22      297.50      289.95     24.56 o 
   4   6  22      379.02      348.45     34.00 o 
   5   6  22      427.84      483.45     35.93 o 
   6   6  22        2.45       18.07     28.75 o 
   0   7  22      373.99      398.03     32.15 o 
   1   7  22      228.85      174.84     20.55 o 
   2   7  22      147.50       98.68     19.98 o 
   3   7  22      334.89      351.11     31.10 o 
   4   7  22      351.59      353.07     26.19 o 
   5   7  22      460.72      421.11     34.14 o 
   6   7  22      807.77      801.59     48.54 o 
   0   8  22      225.30      217.20     28.69 o 
   1   8  22       90.14       39.35     19.05 o 
   2   8  22     1036.09      985.68     36.32 o 
   3   8  22       85.15       70.37     22.43 o 
   4   8  22      496.83      508.23     35.38 o 
   5   8  22      161.23      141.70     28.25 o 
   6   8  22      215.83      213.35     40.95 o 
   0   9  22     1699.98     1652.91     66.67 o 
   1   9  22     1031.15     1072.22     37.95 o 
   2   9  22      525.24      491.39     28.38 o 
   3   9  22       35.60       14.80     19.56 o 
   4   9  22      750.14      671.75     39.62 o 
   5   9  22      619.62      625.66     40.19 o 
   6   9  22      258.29      237.02     34.97 o 
   0  10  22      226.83      184.52     28.02 o 
   1  10  22      744.08      775.18     32.07 o 
   2  10  22      440.27      453.03     25.37 o 
   3  10  22      470.63      399.29     30.12 o 
   4  10  22      189.23      151.71     28.20 o 
   5  10  22       24.09      -18.06     27.24 o 
   0  11  22     2807.63     2758.44     96.94 o 
   1  11  22     1386.20     1402.83     47.64 o 
   2  11  22       47.74       31.27     18.24 o 
   3  11  22       85.68       68.12     25.27 o 
   4  11  22      178.25       97.48     28.04 o 
   5  11  22       30.21       41.17     28.48 o 
   0  12  22      553.25      665.98     40.06 o 
   1  12  22      952.61      939.92     35.45 o 
   2  12  22      358.57      349.40     26.48 o 
   3  12  22      310.85      265.71     29.61 o 
   4  12  22      184.75       89.66     29.28 o 
   5  12  22       35.19       16.03     31.59 o 
   0  13  22       61.52       46.57     25.40 o 
   1  13  22      203.68      217.00     23.82 o 
   2  13  22      515.33      523.30     32.19 o 
   3  13  22       95.35       60.85     26.08 o 
   4  13  22       13.95        5.67     27.79 o 
   5  13  22        3.73      -11.69     41.38 o 
   0  14  22        0.49      -15.74     30.56 o 
   1  14  22       14.38       23.46     16.66 o 
   2  14  22       78.20       43.72     23.09 o 
   3  14  22       82.67      113.20     25.47 o 
   4  14  22        3.20      -27.58     31.66 o 
   0  15  22      150.83      102.67     31.32 o 
   1  15  22      195.77      172.03     28.33 o 
   2  15  22      146.78      155.99     25.84 o 
   3  15  22       41.60       56.38     26.64 o 
   4  15  22       79.40       55.05     46.51 o 
   0  16  22        0.46       -9.65     29.12 o 
   1  16  22      198.36      200.90     26.24 o 
   2  16  22       22.61       26.89     23.59 o 
   3  16  22      320.26      276.57     34.85 o 
   0  17  22      229.46      202.25     40.32 o 
   1  17  22      194.01      191.46     29.81 o 
   2  17  22      292.87      252.13     33.28 o 
   3  17  22      140.38       81.98     31.21 o 
   0  18  22      208.43      222.67     41.42 o 
   1  18  22      169.24      124.13     34.73 o 
   2  18  22      311.64      349.75     35.64 o 
   0  19  22       18.54       31.50     45.50 o 
   1  19  22       17.04      -42.33     29.65 o 
   1   0  23     1220.94     1409.41    140.49 o 
   2   0  23      434.57      505.32     40.28 o 
   3   0  23     1058.20      980.76     55.66 o 
   4   0  23      112.58      179.58     37.84 o 
   5   0  23      154.78      178.49     42.37 o 
   6   0  23        4.24       78.73     33.77 o 
   0   1  23      758.97      913.50     44.54 o 
   1   1  23      606.52      812.33     53.85 o 
   2   1  23       84.95       99.25     21.57 o 
   3   1  23      890.86      804.32     35.94 o 
   4   1  23      301.46      369.72     28.78 o 
   5   1  23       88.24      154.01     32.82 o 
   6   1  23      519.13      503.71     32.86 o 
   0   2  23      528.22      605.65     44.81 o 
   1   2  23      362.86      426.13     27.17 o 
   2   2  23     1223.82     1278.74     44.91 o 
   3   2  23      117.40       84.60     21.00 o 
   4   2  23      954.80      949.74     52.82 o 
   5   2  23      457.90      483.89     30.96 o 
   6   2  23      170.90      249.43     27.23 o 
   0   3  23     2290.96     2667.72    150.92 o 
   1   3  23      963.25     1045.86     76.10 o 
   2   3  23      260.23      245.28     24.67 o 
   3   3  23     2028.61     1909.37     58.40 o 
   4   3  23      581.10      562.19     30.86 o 
   5   3  23      178.25      244.39     25.98 o 
   6   3  23      240.19      201.98     27.52 o 
   0   4  23       19.17       35.40     32.48 o 
   1   4  23       16.37       39.17     18.93 o 
   2   4  23     2178.90     2069.32     70.95 o 
   3   4  23      581.92      542.65     30.38 o 
   4   4  23      484.34      486.71     37.05 o 
   5   4  23      333.76      303.99     27.21 o 
   6   4  23      143.71      151.23     31.87 o 
   0   5  23      289.84      279.68     41.23 o 
   1   5  23      604.15      600.23     28.26 o 
   2   5  23      453.90      432.52     29.20 o 
   3   5  23      706.76      691.17     36.67 o 
   4   5  23     1711.84     1707.92     58.17 o 
   5   5  23      102.72       93.07     23.86 o 
   6   5  23       55.73       93.61     28.57 o 
   0   6  23     2797.89     2663.29    115.48 o 
   1   6  23        2.10        6.15     18.13 o 
   2   6  23      173.21      181.58     22.59 o 
   3   6  23      545.97      485.25     28.99 o 
   4   6  23      171.48      191.90     24.11 o 
   5   6  23       60.70       16.02     25.82 o 
   6   6  23      197.52      244.42     32.56 o 
   0   7  23     1007.21     1018.39     49.04 o 
   1   7  23      240.43      246.32     22.36 o 
   2   7  23      800.24      721.55     31.55 o 
   3   7  23      521.86      486.88     28.82 o 
   4   7  23      274.53      269.15     26.73 o 
   5   7  23      164.45      153.02     29.06 o 
   6   7  23       39.58       71.13     30.74 o 
   0   8  23     3786.34     3529.68    120.15 o 
   1   8  23     1638.70     1530.72     47.66 o 
   2   8  23       98.18      101.34     19.78 o 
   3   8  23      248.58      199.52     22.50 o 
   4   8  23       80.87       70.92     29.23 o 
   5   8  23       26.23       12.57     28.30 o 
   6   8  23      132.10      156.05     33.93 o 
   0   9  23      636.93      616.23     38.75 o 
   1   9  23       88.20       89.98     19.44 o 
   2   9  23     1524.52     1480.84     49.71 o 
   3   9  23      126.53       85.48     21.00 o 
   4   9  23       13.58      -13.06     24.59 o 
   5   9  23      553.65      500.18     38.48 o 
   0  10  23      443.02      417.26     33.82 o 
   1  10  23      862.82      827.63     33.26 o 
   2  10  23      245.40      201.56     21.52 o 
   3  10  23        5.52      -10.73     21.75 o 
   4  10  23      295.70      252.30     31.12 o 
   5  10  23       27.59       41.00     28.22 o 
   0  11  23      362.84      347.42     32.37 o 
   1  11  23      919.89      870.37     36.85 o 
   2  11  23      269.36      283.36     29.33 o 
   3  11  23      541.95      495.15     35.29 o 
   4  11  23      299.28      252.10     31.69 o 
   5  11  23      121.27      132.48     30.32 o 
   0  12  23        0.08      -29.69     22.95 o 
   1  12  23     1232.02     1145.79     40.34 o 
   2  12  23       51.87       76.54     21.55 o 
   3  12  23      344.21      358.18     32.63 o 
   4  12  23       37.93       27.97     27.99 o 
   5  12  23       49.07       71.85     33.09 o 
   0  13  23      105.34       74.60     30.70 o 
   1  13  23     1821.98     1866.99     58.81 o 
   2  13  23      325.56      325.26     28.71 o 
   3  13  23      408.13      439.75     34.30 o 
   4  13  23       70.29       77.32     29.23 o 
   0  14  23       63.71       16.30     28.05 o 
   1  14  23       95.13      112.09     21.93 o 
   2  14  23       81.72      108.16     25.11 o 
   3  14  23      308.17      279.40     32.31 o 
   4  14  23       96.98      102.54     32.89 o 
   0  15  23        4.94      -35.15     24.36 o 
   1  15  23       70.68       73.11     23.80 o 
   2  15  23       73.38       23.40     23.60 o 
   3  15  23       69.51       51.36     29.55 o 
   4  15  23        1.14      -41.95     30.99 o 
   0  16  23      839.73      844.05     61.51 o 
   1  16  23       20.57       10.58     23.46 o 
   2  16  23       56.00       91.19     25.48 o 
   3  16  23      117.76      104.88     35.47 o 
   0  17  23        3.11        8.15     41.61 o 
   1  17  23      146.39      121.39     28.12 o 
   2  17  23       75.71       92.95     29.26 o 
   3  17  23      107.37       80.33     33.66 o 
   0  18  23      380.69      478.79     60.19 o 
   1  18  23      397.11      499.55     43.64 o 
   2  18  23      250.51      222.88     33.76 o 
   0  19  23      258.18      264.28     52.47 o 
   0   0  24       21.28       35.43     35.98 o 
   1   0  24        3.30      -10.77     34.83 o 
   2   0  24     6523.87     6050.02    269.93 o 
   3   0  24       46.25       56.48     29.85 o 
   4   0  24      411.79      395.10     39.61 o 
   5   0  24      689.70      749.70     61.38 o 
   6   0  24       43.56       65.04     34.21 o 
   0   1  24      315.07      379.47     35.36 o 
   1   1  24      690.71      825.18     46.89 o 
   2   1  24      417.44      456.46     28.50 o 
   3   1  24      934.64      794.80     35.69 o 
   4   1  24       12.04       81.51     35.50 o 
   5   1  24      560.39      624.05     35.08 o 
   6   1  24      109.96      134.49     26.13 o 
   0   2  24     2475.05     2842.30    154.28 o 
   1   2  24     1302.38     1455.06     89.09 o 
   2   2  24      960.90      944.97     43.04 o 
   3   2  24      343.65      385.97     26.97 o 
   4   2  24      944.09      986.82     42.08 o 
   5   2  24      160.27      200.28     28.04 o 
   6   2  24       15.42       23.28     23.69 o 
   0   3  24      309.73      399.06     36.80 o 
   1   3  24      542.93      641.68     35.33 o 
   2   3  24      865.34      897.44     40.34 o 
   3   3  24       37.55       10.44     20.26 o 
   4   3  24      810.81      741.11     35.66 o 
   5   3  24       61.83       48.66     22.44 o 
   6   3  24       46.76       13.10     23.65 o 
   0   4  24      859.29      802.88     42.61 o 
   1   4  24      224.65      223.91     22.71 o 
   2   4  24      427.22      445.53     28.31 o 
   3   4  24       73.28       13.87     20.06 o 
   4   4  24      176.29      224.93     24.79 o 
   5   4  24        9.49       19.00     28.71 o 
   6   4  24       28.63       56.63     30.11 o 
   0   5  24       75.20       37.17     25.38 o 
   1   5  24     4595.57     4505.64    147.87 o 
   2   5  24      288.60      276.92     24.59 o 
   3   5  24      166.60      183.45     23.77 o 
   4   5  24        8.53      -20.68     21.22 o 
   5   5  24      133.20      102.45     25.02 o 
   6   5  24        1.01       35.55     28.08 o 
   0   6  24       28.74       12.11     24.05 o 
   1   6  24      182.38      166.18     20.99 o 
   2   6  24      222.96      213.50     23.44 o 
   3   6  24     1244.31     1076.71     42.05 o 
   4   6  24        1.69      -13.70     20.62 o 
   5   6  24      223.41      196.15     30.32 o 
   6   6  24      461.68      367.06     35.92 o 
   0   7  24     1992.27     1819.62     70.57 o 
   1   7  24      562.86      544.49     27.83 o 
   2   7  24      402.19      396.21     27.12 o 
   3   7  24      317.63      313.11     25.76 o 
   4   7  24      121.79       59.18     23.48 o 
   5   7  24       17.97       53.13     27.22 o 
   0   8  24      106.38       79.69     25.88 o 
   1   8  24      926.21      864.22     34.23 o 
   2   8  24      948.51      863.12     36.86 o 
   3   8  24      175.03      107.43     18.63 o 
   4   8  24      466.68      450.69     37.93 o 
   5   8  24      336.87      309.66     33.14 o 
   0   9  24      245.75      300.39     30.49 o 
   1   9  24      140.30      144.90     20.78 o 
   2   9  24       48.38       44.18     20.55 o 
   3   9  24     1751.41     1686.30     58.41 o 
   4   9  24       37.53       31.81     25.75 o 
   5   9  24       68.49       41.84     27.91 o 
   0  10  24       17.71       -7.54     24.62 o 
   1  10  24      480.96      427.26     25.85 o 
   2  10  24       34.62      -11.83     17.98 o 
   3  10  24       39.21       42.84     25.63 o 
   4  10  24        1.76      -37.32     24.88 o 
   5  10  24      227.69      175.01     32.71 o 
   0  11  24      902.31      810.70     45.24 o 
   1  11  24      390.86      457.58     26.74 o 
   2  11  24       57.48       38.59     21.41 o 
   3  11  24      392.61      313.61     32.02 o 
   4  11  24       53.66       25.13     26.76 o 
   5  11  24      256.71      302.23     38.70 o 
   0  12  24       34.07       -8.07     24.49 o 
   1  12  24        2.96       -1.56     16.49 o 
   2  12  24       19.86       -4.42     20.26 o 
   3  12  24       34.83       35.39     26.63 o 
   4  12  24       61.09       20.02     28.41 o 
   0  13  24     1354.78     1372.69     61.24 o 
   1  13  24        0.62       -6.01     20.63 o 
   2  13  24      159.94      139.52     25.75 o 
   3  13  24      146.65      167.58     29.28 o 
   4  13  24       15.78      -14.02     27.57 o 
   0  14  24       32.11       32.47     28.26 o 
   1  14  24      127.17       94.13     22.41 o 
   2  14  24      302.40      324.17     29.72 o 
   3  14  24       35.23       28.83     26.36 o 
   4  14  24       97.82       94.60     34.14 o 
   0  15  24      102.33      170.13     40.78 o 
   1  15  24       55.64       60.35     24.26 o 
   2  15  24      196.65      177.67     27.92 o 
   3  15  24      197.50      168.95     32.40 o 
   0  16  24        0.24      -25.06     41.14 o 
   1  16  24      160.55      138.83     25.91 o 
   2  16  24       21.98        5.05     24.00 o 
   3  16  24       61.41       62.14     33.38 o 
   0  17  24        0.48       -5.81     43.07 o 
   1  17  24      457.36      485.93     37.14 o 
   2  17  24      125.82      143.86     28.85 o 
   0  18  24       11.26        9.35     43.04 o 
   1  18  24      104.22       88.11     28.00 o 
   1   0  25     1183.26     1270.81    163.05 o 
   2   0  25       79.45       85.44     29.91 o 
   3   0  25       94.87       67.69     31.37 o 
   4   0  25     1719.26     2197.80    219.65 o 
   5   0  25      899.07      750.56     53.68 o 
   6   0  25       29.88       12.84     33.68 o 
   0   1  25        2.90       -5.96     24.78 o 
   1   1  25      281.58      322.15     25.86 o 
   2   1  25      786.70      857.32     37.21 o 
   3   1  25      312.03      375.23     27.53 o 
   4   1  25     2307.53     2428.69     78.32 o 
   5   1  25       75.91      257.28     41.25 o 
   6   1  25       42.58       40.80     24.42 o 
   0   2  25       37.97       83.34     26.19 o 
   1   2  25      223.89      266.88     36.49 o 
   2   2  25      469.53      432.67     28.52 o 
   3   2  25      219.25      228.23     24.48 o 
   4   2  25      125.24      119.63     32.95 o 
   5   2  25      133.76      192.73     30.29 o 
   6   2  25       23.21       54.24     23.55 o 
   0   3  25      206.10      160.96     32.02 o 
   1   3  25     1954.75     1981.04    104.48 o 
   2   3  25      893.29      880.03     37.92 o 
   3   3  25       92.60       85.56     24.25 o 
   4   3  25      400.77      385.47     28.46 o 
   5   3  25      322.73      340.49     37.12 o 
   6   3  25      275.97      285.31     30.62 o 
   0   4  25      318.12      373.99     32.38 o 
   1   4  25     1211.31     1333.76     76.55 o 
   2   4  25       78.51       55.13     21.22 o 
   3   4  25      143.50      111.12     22.22 o 
   4   4  25      308.44      314.90     27.13 o 
   5   4  25      848.84      768.69     37.95 o 
   6   4  25      367.98      360.65     38.21 o 
   0   5  25     1855.70     1858.50     95.40 o 
   1   5  25       49.19       88.12     19.83 o 
   2   5  25      950.53      907.33     47.58 o 
   3   5  25       52.86       43.26     21.97 o 
   4   5  25      481.13      436.53     31.13 o 
   5   5  25      284.56      262.77     27.49 o 
   0   6  25        8.88      -12.63     23.79 o 
   1   6  25      275.41      243.56     22.50 o 
   2   6  25      392.18      424.74     27.80 o 
   3   6  25      291.53      267.33     25.17 o 
   4   6  25      139.26      150.50     23.84 o 
   5   6  25      115.41      105.90     28.55 o 
   0   7  25      597.01      587.86     38.41 o 
   1   7  25       66.59       72.15     19.10 o 
   2   7  25      443.98      411.98     27.64 o 
   3   7  25     1411.92     1304.13     47.54 o 
   4   7  25       15.31        1.42     15.78 o 
   5   7  25      428.85      338.55     33.63 o 
   0   8  25       45.80        7.34     23.99 o 
   1   8  25      753.81      678.59     31.15 o 
   2   8  25      686.22      620.66     32.26 o 
   3   8  25      736.86      604.00     37.62 o 
   4   8  25      268.86      238.47     34.53 o 
   5   8  25       10.71       -4.90     27.37 o 
   0   9  25     1523.61     1341.10     59.22 o 
   1   9  25      326.46      337.37     24.54 o 
   2   9  25      548.95      518.19     30.27 o 
   3   9  25      151.16      148.20     25.85 o 
   4   9  25      143.32      138.54     27.96 o 
   5   9  25      110.92      131.73     30.15 o 
   0  10  25        3.00       47.55     28.66 o 
   1  10  25      144.66       80.74     20.11 o 
   2  10  25      118.00      106.64     23.13 o 
   3  10  25      702.45      726.18     41.99 o 
   4  10  25       13.36        9.88     26.75 o 
   5  10  25       19.34      -28.08     34.94 o 
   0  11  25      342.92      348.63     37.64 o 
   1  11  25      168.04      188.67     22.14 o 
   2  11  25       42.82       16.22     23.63 o 
   3  11  25        6.26        4.07     25.23 o 
   4  11  25       77.34       82.26     29.01 o 
   0  12  25        5.65        5.34     28.31 o 
   1  12  25       77.83       49.43     15.49 o 
   2  12  25      107.12       67.52     21.17 o 
   3  12  25       43.77       38.52     26.20 o 
   4  12  25        3.84       21.03     30.23 o 
   0  13  25      662.90      589.60     45.25 o 
   1  13  25      241.66      202.79     25.04 o 
   2  13  25      365.29      378.20     40.96 o 
   3  13  25      188.31      205.69     30.44 o 
   4  13  25      234.94      235.79     34.68 o 
   0  14  25      134.07      114.06     32.93 o 
   1  14  25      107.52       85.86     23.47 o 
   2  14  25      138.16      185.62     27.80 o 
   3  14  25       50.11       34.53     27.14 o 
   0  15  25       55.44       21.96     36.94 o 
   1  15  25      167.50      153.75     26.52 o 
   2  15  25      180.97      189.84     28.01 o 
   3  15  25        9.75      -11.66     27.63 o 
   0  16  25      149.37      174.14     42.18 o 
   1  16  25      111.90      132.46     26.23 o 
   2  16  25        4.42      -25.08     23.95 o 
   0  17  25      324.52      361.64     56.15 o 
   1  17  25       27.20       58.24     27.51 o 
   0   0  26      724.43      791.30     62.22 o 
   1   0  26       69.72       83.91     31.20 o 
   2   0  26     2448.31     2329.71    124.02 o 
   3   0  26      352.20      395.02     40.42 o 
   4   0  26      108.28      152.84     34.21 o 
   5   0  26      211.29      251.32     38.25 o 
   0   1  26      425.17      443.71     34.85 o 
   1   1  26     1037.74     1196.62     67.18 o 
   2   1  26      615.15      635.48     32.92 o 
   3   1  26      595.03      650.21     33.42 o 
   4   1  26      383.85      423.51     29.41 o 
   5   1  26      158.20      155.51     25.88 o 
   0   2  26      487.11      512.10     41.03 o 
   1   2  26      585.20      657.83     39.62 o 
   2   2  26      664.71      787.43     35.89 o 
   3   2  26       70.41       81.21     22.26 o 
   4   2  26      322.95      378.36     28.71 o 
   5   2  26      358.04      333.82     31.26 o 
   0   3  26      175.80      179.08     42.26 o 
   1   3  26      260.97      255.20     26.45 o 
   2   3  26      301.58      294.39     26.17 o 
   3   3  26      917.65      860.94     44.47 o 
   4   3  26      180.51      203.49     28.34 o 
   5   3  26      169.44      235.73     27.27 o 
   0   4  26     1139.31     1235.53     76.87 o 
   1   4  26      586.43      624.06     42.10 o 
   2   4  26      572.47      561.44     36.67 o 
   3   4  26      174.21      190.12     24.26 o 
   4   4  26      358.74      292.56     27.45 o 
   5   4  26      428.57      365.06     29.67 o 
   0   5  26       14.86       52.64     24.83 o 
   1   5  26      322.71      316.39     24.26 o 
   2   5  26       31.46       -1.93     23.41 o 
   3   5  26      513.78      440.58     30.61 o 
   4   5  26       26.23       46.93     23.50 o 
   5   5  26       25.30       14.12     24.88 o 
   0   6  26     1000.46     1033.55     72.41 o 
   1   6  26     1690.86     1684.35     81.50 o 
   2   6  26     1945.97     1887.20     59.03 o 
   3   6  26      135.30      161.68     23.42 o 
   4   6  26      140.62      172.13     24.49 o 
   5   6  26       27.73       22.37     27.12 o 
   0   7  26       39.36       70.27     29.39 o 
   1   7  26      148.55      147.85     20.64 o 
   2   7  26      202.73      259.12     25.30 o 
   3   7  26       85.21       70.71     22.02 o 
   4   7  26      196.76      155.63     27.56 o 
   5   7  26       30.37       29.13     27.68 o 
   0   8  26      337.89      346.56     36.72 o 
   1   8  26     1315.44     1259.66     43.12 o 
   2   8  26        4.61      -23.11     19.50 o 
   3   8  26      151.23      108.62     23.53 o 
   4   8  26      112.73       88.12     30.38 o 
   5   8  26      406.94      395.32     36.63 o 
   0   9  26       42.14       42.99     28.70 o 
   1   9  26     1055.79      890.46     35.74 o 
   2   9  26     1023.73      994.25     40.69 o 
   3   9  26       74.38       60.94     24.47 o 
   4   9  26        4.80       -0.17     26.79 o 
   5   9  26       87.60       77.80     29.90 o 
   0  10  26      663.49      535.79     45.01 o 
   1  10  26      499.81      474.78     27.85 o 
   2  10  26      300.62      291.15     25.72 o 
   3  10  26      187.45      173.57     29.05 o 
   4  10  26       27.60      -19.23     38.60 o 
   0  11  26        0.95      -16.78     37.98 o 
   1  11  26      112.53      118.44     21.81 o 
   2  11  26      125.53       61.96     25.14 o 
   3  11  26      652.86      669.48     46.19 o 
   4  11  26      308.39      264.76     33.44 o 
   0  12  26      354.85      348.70     38.56 o 
   1  12  26       34.82       22.42     19.66 o 
   2  12  26       48.87       38.81     23.80 o 
   3  12  26       77.06       58.39     27.99 o 
   4  12  26      230.92      264.17     34.98 o 
   0  13  26      546.02      535.55     44.63 o 
   1  13  26      201.05      198.26     25.62 o 
   2  13  26      871.12      916.95     50.44 o 
   3  13  26       42.02       63.00     30.35 o 
   0  14  26        1.19       27.44     30.67 o 
   1  14  26       95.55       83.25     23.84 o 
   2  14  26      149.90      161.99     29.70 o 
   3  14  26      146.78      167.42     30.89 o 
   0  15  26        0.10      -53.00     35.33 o 
   1  15  26      229.14      216.41     40.49 o 
   2  15  26       30.28       23.02     30.61 o 
   0  16  26      180.69      149.23     41.87 o 
   1  16  26      212.00      268.90     32.03 o 
   2  16  26      220.67      233.81     32.67 o 
   0  17  26      137.50       95.16     47.88 o 
   1  17  26      380.45      375.81     37.93 o 
   1   0  27      768.62      824.17     81.00 o 
   2   0  27       35.43       53.35     30.30 o 
   3   0  27       13.86       -5.59     30.76 o 
   4   0  27     1235.38     1224.94     82.10 o 
   5   0  27        0.22       54.82     33.33 o 
   0   1  27      574.34      604.81     38.74 o 
   1   1  27      265.03      324.87     29.33 o 
   2   1  27     2350.07     2572.96    133.48 o 
   3   1  27     1090.76     1085.30     43.59 o 
   4   1  27      410.46      549.42     64.05 o 
   5   1  27       99.90      133.73     25.18 o 
   0   2  27     4538.77     5577.16    330.02 o 
   1   2  27      195.78      249.25     24.67 o 
   2   2  27        7.81       12.59     20.72 o 
   3   2  27      518.56      536.64     31.60 o 
   4   2  27       18.11       26.43     22.51 o 
   5   2  27      414.58      439.20     31.88 o 
   0   3  27     1042.37     1152.55     60.70 o 
   1   3  27      337.59      399.47     27.27 o 
   2   3  27      981.63      957.85     46.18 o 
   3   3  27      363.47      395.08     29.19 o 
   4   3  27      168.61      155.10     25.09 o 
   5   3  27      164.29      180.19     27.20 o 
   0   4  27        0.84       22.41     28.56 o 
   1   4  27      740.93      769.00     39.44 o 
   2   4  27     1931.36     1967.69     70.13 o 
   3   4  27      481.91      425.73     29.78 o 
   4   4  27      181.36      184.73     25.50 o 
   5   4  27      104.62      129.82     25.70 o 
   0   5  27     2500.61     2235.21    104.20 o 
   1   5  27       32.41       39.28     17.01 o 
   2   5  27      522.16      503.67     30.58 o 
   3   5  27      115.50      104.39     23.29 o 
   4   5  27      140.59      166.89     26.87 o 
   5   5  27      144.45      132.60     29.73 o 
   0   6  27      116.47      115.11     31.88 o 
   1   6  27       82.26       64.39     17.30 o 
   2   6  27      359.68      346.31     27.73 o 
   3   6  27       22.50       -6.54     21.59 o 
   4   6  27      419.14      391.40     29.85 o 
   5   6  27        2.74       -0.75     29.05 o 
   0   7  27     1020.65      957.53     56.36 o 
   1   7  27      914.61      888.04     40.70 o 
   2   7  27      223.49      189.19     24.53 o 
   3   7  27      181.90      156.17     24.50 o 
   4   7  27      200.47      184.12     28.80 o 
   5   7  27      102.79       80.05     29.68 o 
   0   8  27       47.16       26.08     30.18 o 
   1   8  27      225.13      188.75     22.44 o 
   2   8  27      297.25      350.66     27.80 o 
   3   8  27      264.20      273.37     26.95 o 
   4   8  27      149.23      141.33     28.64 o 
   5   8  27      401.33      392.23     36.91 o 
   0   9  27       13.46      -11.56     29.09 o 
   1   9  27     2069.03     1994.81     62.14 o 
   2   9  27      129.46      101.59     22.97 o 
   3   9  27      111.89      130.46     27.13 o 
   4   9  27       76.86       76.19     28.39 o 
   0  10  27       16.05       -5.89     56.37 o 
   1  10  27      216.15      160.34     22.71 o 
   2  10  27      348.22      345.04     28.46 o 
   3  10  27      338.21      398.34     34.49 o 
   4  10  27      138.30      142.55     30.27 o 
   0  11  27       32.04       44.48     30.33 o 
   1  11  27      419.01      477.90     29.00 o 
   2  11  27       12.29        7.35     23.90 o 
   3  11  27       82.75       29.60     26.63 o 
   4  11  27      195.45      179.49     32.19 o 
   0  12  27       99.52       83.72     32.38 o 
   1  12  27      171.17      169.13     23.26 o 
   2  12  27      229.57      261.44     32.10 o 
   3  12  27       68.76       62.30     27.68 o 
   0  13  27        7.34       -9.48     33.51 o 
   1  13  27       36.37       -7.47     22.07 o 
   2  13  27       93.80      104.08     32.89 o 
   3  13  27       20.95      -17.58     26.63 o 
   0  14  27       20.16       45.54     38.07 o 
   1  14  27      336.39      392.62     31.39 o 
   2  14  27       16.52       18.67     27.38 o 
   3  14  27       28.17       14.02     27.57 o 
   0  15  27      552.97      533.69     53.68 o 
   1  15  27       77.02       65.23     27.13 o 
   2  15  27       40.90       -3.86     26.65 o 
   0  16  27        0.00      103.48     41.49 o 
   1  16  27       63.17       20.00     29.69 o 
   0   0  28     3030.68     3672.66    219.71 o 
   1   0  28        1.68        1.01     29.29 o 
   2   0  28      902.80      988.34     58.17 o 
   3   0  28      375.19      462.09     44.52 o 
   4   0  28      209.96      216.10     38.44 o 
   5   0  28      452.66      465.93     49.35 o 
   0   1  28      368.78      377.04     37.76 o 
   1   1  28       52.44       47.10     21.88 o 
   2   1  28      642.53      767.88     36.11 o 
   3   1  28      693.99      704.76     36.36 o 
   4   1  28       11.11       99.09     56.21 o 
   5   1  28      375.68      513.57     33.44 o 
   0   2  28     3280.30     4040.05    251.69 o 
   1   2  28     1013.44     1179.33     97.39 o 
   2   2  28       26.43       69.37     22.61 o 
   3   2  28      922.90      912.25     47.50 o 
   4   2  28      714.83      592.19     34.64 o 
   5   2  28      311.79      352.37     30.31 o 
   0   3  28      360.11      352.68     36.99 o 
   1   3  28     2215.68     2214.20     86.52 o 
   2   3  28      132.91      128.58     24.13 o 
   3   3  28      754.78      830.31     38.73 o 
   4   3  28       10.94       47.03     23.24 o 
   5   3  28      414.10      418.41     31.99 o 
   0   4  28      572.26      546.09     42.52 o 
   1   4  28      240.45      256.86     26.47 o 
   2   4  28      817.80      890.13     41.27 o 
   3   4  28     1819.67     1839.33     59.90 o 
   4   4  28      450.76      476.15     32.27 o 
   5   4  28      231.01      234.96     29.69 o 
   0   5  28      548.90      662.47     69.38 o 
   1   5  28      214.56      181.63     21.33 o 
   2   5  28      998.67      932.40     40.58 o 
   3   5  28      649.99      673.31     35.55 o 
   4   5  28      687.27      613.64     35.26 o 
   5   5  28        0.11       42.76     28.27 o 
   0   6  28      870.10      812.06     52.15 o 
   1   6  28      892.38      842.70     45.42 o 
   2   6  28      841.14      832.81     38.51 o 
   3   6  28      649.90      580.05     34.62 o 
   4   6  28       20.69       45.12     25.02 o 
   5   6  28      197.36      238.31     32.87 o 
   0   7  28       35.00       17.05     29.34 o 
   1   7  28      305.63      331.59     28.99 o 
   2   7  28      486.88      529.51     32.40 o 
   3   7  28        3.33      -29.76     21.13 o 
   4   7  28      144.87      148.82     28.28 o 
   0   8  28      967.87      886.71     75.06 o 
   1   8  28       19.27      -12.69     16.08 o 
   2   8  28      542.08      513.11     33.12 o 
   3   8  28      219.95      149.30     25.01 o 
   4   8  28       11.25       24.90     27.23 o 
   0   9  28      561.59      456.49     42.20 o 
   1   9  28       18.74       10.21     18.37 o 
   2   9  28      679.81      669.62     35.59 o 
   3   9  28       22.92       -2.17     24.72 o 
   4   9  28       22.17       32.36     27.60 o 
   0  10  28      685.56      577.24     46.10 o 
   1  10  28      147.22       86.40     32.01 o 
   2  10  28      325.23      307.61     28.33 o 
   3  10  28       76.41       58.98     27.85 o 
   4  10  28      445.94      498.79     39.56 o 
   0  11  28      176.89      169.81     41.72 o 
   1  11  28      688.82      717.64     38.33 o 
   2  11  28       40.72       40.55     25.66 o 
   3  11  28       74.66       45.00     27.59 o 
   0  12  28        1.40      -14.91     29.32 o 
   1  12  28      217.61      246.47     26.63 o 
   2  12  28        9.82      -28.26     25.01 o 
   3  12  28      149.92      149.21     38.75 o 
   0  13  28      168.53      185.13     35.61 o 
   1  13  28      453.22      445.17     33.61 o 
   2  13  28      571.70      501.41     41.03 o 
   3  13  28        3.91      -22.18     27.08 o 
   0  14  28        7.30        0.29     38.21 o 
   1  14  28        2.06      -32.31     25.13 o 
   2  14  28      158.40      175.22     31.00 o 
   0  15  28       61.01       70.83     40.05 o 
   1  15  28      392.20      477.88     36.79 o 
   1   0  29       60.01       64.86     33.96 o 
   2   0  29      280.31      302.92     39.43 o 
   3   0  29     1158.94     1100.66     64.17 o 
   4   0  29        1.50       84.91     44.92 o 
   5   0  29      146.63       97.62     42.76 o 
   0   1  29      297.07      285.65     44.93 o 
   1   1  29      510.74      598.01     34.29 o 
   2   1  29      205.07      222.42     34.91 o 
   3   1  29      443.66      513.67     32.55 o 
   4   1  29      399.88      394.07     31.38 o 
   5   1  29       33.23       77.90     25.27 o 
   0   2  29      214.39      270.03     40.98 o 
   1   2  29     1281.74     1398.40    104.19 o 
   2   2  29       64.84       59.59     22.96 o 
   3   2  29      978.50      982.51     42.53 o 
   4   2  29      203.36      206.23     27.04 o 
   5   2  29      117.85      137.12     27.21 o 
   0   3  29     1991.12     2111.18    206.37 o 
   1   3  29     3367.18     3259.33    104.96 o 
   2   3  29        9.34       38.55     21.90 o 
   3   3  29       22.73      -14.99     22.18 o 
   4   3  29      176.64      150.36     26.15 o 
   5   3  29        4.70       -1.65     23.87 o 
   0   4  29      169.79      139.13     32.78 o 
   1   4  29       23.71       46.26     19.37 o 
   2   4  29      528.39      633.54     36.72 o 
   3   4  29      119.56      169.25     25.11 o 
   4   4  29       64.61       49.24     24.14 o 
   0   5  29       31.91       60.27     31.49 o 
   1   5  29      539.63      492.98     29.37 o 
   2   5  29       17.92      -32.05     21.37 o 
   3   5  29      307.66      296.74     28.20 o 
   4   5  29      258.18      254.85     29.59 o 
   0   6  29        3.17       23.91     29.90 o 
   1   6  29       99.47      106.05     21.69 o 
   2   6  29      919.86      866.10     39.77 o 
   3   6  29       24.40       12.52     23.63 o 
   4   6  29      472.44      472.42     32.97 o 
   0   7  29      438.26      405.39     69.96 o 
   1   7  29       69.54       73.78     23.10 o 
   2   7  29      126.67      115.55     24.27 o 
   3   7  29      901.47      812.23     39.60 o 
   4   7  29      158.59      145.53     29.78 o 
   0   8  29       12.03       30.41     31.02 o 
   1   8  29       56.28       35.02     23.30 o 
   2   8  29      458.01      452.59     30.71 o 
   3   8  29       39.64       25.02     22.92 o 
   4   8  29      381.34      398.27     36.67 o 
   0   9  29      691.14      675.18     49.85 o 
   1   9  29      600.33      636.65     36.53 o 
   2   9  29      250.19      242.19     27.03 o 
   3   9  29      334.11      342.49     32.04 o 
   4   9  29       43.48       53.12     29.66 o 
   0  10  29       12.89      -11.58     29.96 o 
   1  10  29        5.61      -10.17     24.47 o 
   2  10  29      431.56      464.94     32.20 o 
   3  10  29        3.24      -21.63     25.56 o 
   0  11  29        8.65       28.00     30.69 o 
   1  11  29       78.13      111.13     25.70 o 
   2  11  29      163.57      169.41     28.60 o 
   3  11  29      171.11      170.36     32.28 o 
   0  12  29        2.21       40.26     31.56 o 
   1  12  29       72.14       95.58     29.94 o 
   2  12  29       48.81       29.83     28.07 o 
   3  12  29      180.35      244.77     33.25 o 
   0  13  29      421.81      345.93     40.27 o 
   1  13  29      188.51      186.62     31.55 o 
   2  13  29       64.08       61.29     28.18 o 
   0  14  29        0.49       -8.50     48.81 o 
   1  14  29       22.63       15.68     28.81 o 
   0   0  30       11.28       48.11     61.92 o 
   1   0  30      151.47      190.14     36.34 o 
   2   0  30      248.72      300.61     42.62 o 
   3   0  30      556.06      654.41     50.47 o 
   4   0  30      830.24      866.54     58.34 o 
   0   1  30      237.16      221.52     39.54 o 
   1   1  30     1519.95     1772.53    113.65 o 
   2   1  30       36.02       42.59     23.68 o 
   3   1  30      608.61      635.06     35.38 o 
   4   1  30      101.00      218.86     55.90 o 
   0   2  30      470.25      572.17     59.14 o 
   1   2  30      509.20      573.70     54.66 o 
   2   2  30      148.46      176.26     30.04 o 
   3   2  30        4.97       -9.02     23.78 o 
   4   2  30      408.97      432.44     32.05 o 
   0   3  30     1717.09     1865.26    116.53 o 
   1   3  30      958.45     1066.43     66.95 o 
   2   3  30      587.14      632.47     35.39 o 
   3   3  30      997.39     1010.42     44.16 o 
   4   3  30      411.29      441.25     32.33 o 
   0   4  30       58.19       52.37     36.36 o 
   1   4  30      126.27      127.66     23.17 o 
   2   4  30      675.21      649.17     44.21 o 
   3   4  30      184.87      192.23     28.31 o 
   4   4  30       79.37      111.08     26.95 o 
   0   5  30      771.29      757.66     59.89 o 
   1   5  30      171.09      184.26     26.74 o 
   2   5  30       15.68       41.08     22.96 o 
   3   5  30      336.56      352.80     29.24 o 
   4   5  30      333.86      367.21     31.19 o 
   0   6  30        3.11      -12.66     41.18 o 
   1   6  30       52.76       48.07     24.92 o 
   2   6  30      156.02      122.21     24.19 o 
   3   6  30      449.69      434.89     32.01 o 
   4   6  30      163.18      199.15     27.51 o 
   0   7  30      304.32      261.54     42.52 o 
   1   7  30      456.08      451.50     32.41 o 
   2   7  30       55.47       29.64     22.89 o 
   3   7  30      568.16      514.21     33.24 o 
   4   7  30       36.16       31.45     28.54 o 
   0   8  30      518.29      434.97     43.25 o 
   1   8  30       63.14       62.73     24.77 o 
   2   8  30      190.87      153.81     25.64 o 
   3   8  30      320.64      332.85     29.34 o 
   0   9  30        6.63        4.46     32.27 o 
   1   9  30      220.09      173.84     26.73 o 
   2   9  30      343.50      352.88     30.06 o 
   3   9  30      184.08      151.32     29.05 o 
   0  10  30      157.37      158.63     35.30 o 
   1  10  30      151.57      146.04     26.63 o 
   2  10  30      445.03      468.21     34.77 o 
   3  10  30      406.15      352.33     35.76 o 
   0  11  30       55.25       34.54     33.03 o 
   1  11  30       54.12        9.45     23.73 o 
   2  11  30      640.52      685.12     40.68 o 
   0  12  30      509.66      478.02     45.52 o 
   1  12  30      168.50      173.88     31.19 o 
   2  12  30        6.67       17.27     27.85 o 
   0  13  30       53.67       62.74     33.06 o 
   1  13  30      142.88      126.10     30.74 o 
   1   0  31      944.12     1139.60    124.58 o 
   2   0  31       43.59       51.92     34.03 o 
   3   0  31     1295.32     1152.72     67.18 o 
   4   0  31     1469.09     1780.30     87.01 o 
   0   1  31      101.38      147.11     37.61 o 
   1   1  31      185.61      230.28     28.14 o 
   2   1  31      516.40      546.18     50.93 o 
   3   1  31      246.48      290.55     30.14 o 
   4   1  31       98.14      256.59     67.20 o 
   0   2  31      398.89      491.05     60.60 o 
   1   2  31       13.06       42.02     28.64 o 
   2   2  31      778.61      857.26     54.72 o 
   3   2  31       76.96      112.52     25.59 o 
   4   2  31      313.11      337.08     30.98 o 
   0   3  31       34.35       60.92     36.44 o 
   1   3  31       50.97       14.84     23.84 o 
   2   3  31      143.38      213.74     32.29 o 
   3   3  31      494.88      578.68     35.55 o 
   4   3  31      476.08      576.31     35.77 o 
   0   4  31       49.97       32.91     35.56 o 
   1   4  31       86.24       71.76     25.00 o 
   2   4  31      226.36      242.37     28.54 o 
   3   4  31       74.07       96.66     26.33 o 
   4   4  31      395.16      505.52     35.76 o 
   0   5  31       46.61       98.42     37.26 o 
   1   5  31       22.12      -17.34     23.02 o 
   2   5  31      528.70      552.57     37.45 o 
   3   5  31      441.32      395.88     31.21 o 
   4   5  31      890.20      903.55     43.25 o 
   0   6  31      130.10      168.76     40.53 o 
   1   6  31      650.26      621.31     37.23 o 
   2   6  31      580.52      622.92     35.38 o 
   3   6  31       35.29       31.80     23.69 o 
   0   7  31       78.35       12.52     36.57 o 
   1   7  31       34.83       19.99     23.62 o 
   2   7  31      173.84      217.10     27.04 o 
   3   7  31      103.04       82.90     34.51 o 
   0   8  31      579.10      534.12     53.37 o 
   1   8  31      134.49      122.29     25.72 o 
   2   8  31       74.76       82.25     26.59 o 
   3   8  31      252.05      272.43     31.58 o 
   0   9  31       16.01       60.48     36.88 o 
   1   9  31      496.18      473.68     33.53 o 
   2   9  31      358.50      415.89     32.12 o 
   3   9  31       79.46       49.16     28.61 o 
   0  10  31      229.05      293.44     46.14 o 
   1  10  31       66.19       62.33     27.53 o 
   2  10  31       75.28       61.54     27.78 o 
   0  11  31       38.03       24.47     37.61 o 
   1  11  31       78.94       38.04     24.93 o 
   2  11  31      296.00      282.60     34.34 o 
   0  12  31       34.92       18.33     36.47 o 
   1  12  31       46.91       67.09     29.40 o 
   0   0  32      955.61      886.48     89.84 o 
   1   0  32      397.71      526.28     52.86 o 
   2   0  32        3.06      -30.37     32.02 o 
   3   0  32      165.79      162.90     38.47 o 
   4   0  32      121.34      233.04     40.48 o 
   0   1  32      283.76      351.46     45.77 o 
   1   1  32      169.30      197.06     29.43 o 
   2   1  32       14.30       -6.89     23.06 o 
   3   1  32      373.75      420.51     32.51 o 
   4   1  32      328.84      352.57     32.24 o 
   0   2  32      872.12      855.46     98.83 o 
   1   2  32      114.90      162.63     27.55 o 
   2   2  32       49.89       30.35     23.82 o 
   3   2  32      254.25      314.77     35.18 o 
   0   3  32        2.84       30.47     35.09 o 
   1   3  32        9.59      -11.37     24.24 o 
   2   3  32       26.46       28.64     24.00 o 
   3   3  32     1238.64     1272.74     50.70 o 
   0   4  32      120.77      138.04     38.59 o 
   1   4  32      156.63      157.34     27.24 o 
   2   4  32       89.19      120.06     25.38 o 
   3   4  32       30.04       36.28     28.12 o 
   0   5  32        7.43       19.34     36.13 o 
   1   5  32       90.59       47.91     31.59 o 
   2   5  32      247.92      283.20     28.73 o 
   3   5  32      537.00      565.24     37.88 o 
   0   6  32        1.59        3.48     37.41 o 
   1   6  32        1.91      -33.91     22.61 o 
   2   6  32      124.36      154.04     26.38 o 
   3   6  32     1081.96     1154.52     48.26 o 
   0   7  32      206.65      161.99     52.11 o 
   1   7  32       10.38       17.57     24.29 o 
   2   7  32       87.57       15.74     23.76 o 
   3   7  32      280.37      304.33     30.45 o 
   0   8  32       19.57      -48.90     35.67 o 
   1   8  32       20.76      -10.29     23.84 o 
   2   8  32      732.25      790.58     42.78 o 
   0   9  32        0.41       -3.17     36.55 o 
   1   9  32      792.56      766.20     46.70 o 
   2   9  32      422.18      500.26     36.58 o 
   0  10  32       35.08      -12.49     35.78 o 
   1  10  32      433.29      423.95     33.74 o 
   2  10  32      275.07      255.02     35.27 o 
   0  11  32       64.37        0.24     37.26 o 
   1  11  32       31.31       49.39     25.49 o 
   1   0  33      184.72      230.68     65.28 o 
   2   0  33       54.05       89.21     35.69 o 
   3   0  33       27.23       75.49     35.90 o 
   0   1  33       37.69       -8.19     64.71 o 
   1   1  33      119.99      101.77     34.18 o 
   2   1  33       79.02       66.97     24.42 o 
   3   1  33      244.91      305.87     30.71 o 
   0   2  33       77.92       92.31     37.66 o 
   1   2  33      170.16      169.55     29.27 o 
   2   2  33      274.62      315.50     33.48 o 
   3   2  33      242.76      312.96     35.68 o 
   0   3  33       13.03       -5.92     35.17 o 
   1   3  33      158.24       99.57     27.63 o 
   2   3  33       44.22       36.69     24.00 o 
   3   3  33     1045.10     1121.63     48.51 o 
   0   4  33       51.46       22.96     44.76 o 
   1   4  33       22.21       26.78     26.35 o 
   2   4  33       61.26       80.09     24.69 o 
   3   4  33       15.73       28.67     24.71 o 
   0   5  33        6.15       30.00     36.25 o 
   1   5  33      134.28      150.97     29.57 o 
   2   5  33      223.05      283.97     30.71 o 
   3   5  33      328.87      383.43     34.46 o 
   0   6  33      260.50      248.18     45.48 o 
   1   6  33      300.94      294.21     33.23 o 
   2   6  33       41.22       28.20     25.68 o 
   0   7  33        9.89       -8.33     35.42 o 
   1   7  33      272.85      262.63     30.46 o 
   2   7  33      143.72      182.87     33.36 o 
   0   8  33      547.54      505.31     53.62 o 
   1   8  33      114.69      135.08     30.99 o 
   2   8  33       74.08       32.26     25.50 o 
   0   9  33       13.27        2.03     37.66 o 
   1   9  33       86.41       91.54     26.37 o 
   0  10  33      255.92      294.61     47.37 o 
   0   0  34       43.68       42.64     52.25 o 
   1   0  34       11.52       63.20     37.67 o 
   2   0  34       61.08       23.87     35.86 o 
   0   1  34        2.99       -6.20     54.60 o 
   1   1  34       36.21       35.45     27.21 o 
   2   1  34      592.89      717.37     55.73 o 
   0   2  34       19.88      -11.74     35.60 o 
   1   2  34      156.67      136.92     31.14 o 
   2   2  34      333.45      366.18     33.59 o 
   0   3  34       28.62       -7.51     36.12 o 
   1   3  34       46.46       -0.66     26.19 o 
   2   3  34       14.54       10.44     25.93 o 
   0   4  34      146.30      131.30     41.43 o 
   1   4  34       91.98      118.18     28.27 o 
   2   4  34      639.61      696.13     45.19 o 
   0   5  34      169.48      190.10     42.55 o 
   1   5  34       63.51       59.51     27.75 o 
   2   5  34      100.08      120.40     28.07 o 
   0   6  34      108.29      115.83     41.70 o 
   1   6  34       11.30        9.78     26.40 o 
   2   6  34      284.22      320.44     32.38 o 
   0   7  34      165.61      129.42     41.89 o 
   1   7  34      101.57       48.80     28.09 o 
   0   8  34      446.09      437.27     55.50 o 
   1   8  34       32.81       22.86     35.75 o 
   1   0  35      356.05      501.96     54.34 o 
   2   0  35       22.42      -14.74     49.69 o 
   0   1  35      196.03      232.29     43.61 o 
   1   1  35       89.10      117.81     29.48 o 
   2   1  35      100.85      108.98     29.61 o 
   0   2  35       27.17        1.60     37.09 o 
   1   2  35       19.22       19.06     38.90 o 
   2   2  35       21.78      -39.80     26.53 o 
   0   3  35       57.23       20.45     36.83 o 
   1   3  35      181.52      167.60     29.92 o 
   0   4  35       54.37       53.00     39.63 o 
   1   4  35       63.97       58.69     29.03 o 
   0   5  35       36.30      -36.85     36.88 o 
   1   5  35       53.39       47.45     28.71 o 
   0   6  35      502.20      427.86     66.27 o 
   0   0  36      542.06      640.93     85.89 o 
   0   1  36       12.81       17.13     38.88 o 
   0   2  36       84.19       83.29     43.86 o 
                                                 
